# Supplementary material for: Core Genome Multilocus Sequence Typing Scheme for Improved Characterization and Epidemiological Surveillance of Pathogenic Brucella
Source: J Clin Microbiol. 2022 Jul 19;60(8):e00311-22. doi: 10.1128/jcm.00311-22 (PMC9387271; doi:10.1128/jcm.00311-22)
Supplement: Supplemental file 2 — Table S1. Download jcm.00311-22-s0002.xlsx, XLSX file, 0.5 MB [file jcm.00311-22-s0002.xlsx]

## Sheet: S1a
Table S1a: Details on Brucella genomes used in this study
			Genome accessions		Epidemiological information				Genome quality metrics						Data set used in
Nr.	Strain	Brucella species	Assembly/SRA Accession	BioProject	Geographic location: country	Geographic location: continent	Collection year	Host of isolation	N50	n. of contigs	Total Length	ANI value (B. melitensis strain "16M" as a reference)	MLSA 21	MLSA 9	Scheme development	Scheme evaluation	Population structure analysis	Outbreak investigations	Percentage of good cgMLST targets with cgMLST scheme (n=1,764 genes )	core genome MLST sequence type (cgST) - SeqSphere Nomenclature	cgMLST clusters (less than three differeing genes between any two neighbours; CT) - SeqSphere Nomenclature	Comments	#Missing values in Distance Columns
1	BwIM_AFG_63	Brucella melitensis	GCF_002191235.1	PRJNA347914	Afghanistan	Asia	2016	Human	2125986	2	3311054	99.8793	8	8	1		1		99.9	cgST625			1
2	BwIM_ALB_46	Brucella melitensis	GCF_002191255.1	PRJNA347914	Albania	Europe	2015	Human	2126392	2	3313147	99.8699	8	8	1		1		100	cgST655			0
3	CNGB 1011	Brucella abortus	GCF_000366505.1	PRJNA176532	Argentina	South America	2005	Human	2123749	2	3286002	99.6924	1	1	1		1		99.8	cgST262			3
4	CNGB 1432	Brucella abortus	GCF_000366525.1	PRJNA176533	Argentina	South America	2009	Human	964628	4	3283758	99.6995	1	1	1		1		99.9	cgST231			1
5	CNGB 308	Brucella abortus	GCF_000366545.1	PRJNA176528	Argentina	South America	2009	Human	966888	4	3284291	99.7015	1	1	1		1		99.9	cgST232			1
6	CNGB 436	Brucella abortus	GCF_000366565.1	PRJNA176527	Argentina	South America	2000	Human	2123089	3	3285441	99.7057	-	1	1		1		99.9	cgST233			1
7	CNGB 752	Brucella abortus	GCF_000366125.1	PRJNA176529	Argentina	South America	2004	Human	1158546	3	3284909	99.6946	1	1	1		1		99.9	cgST230			2
8	CNGB 759	Brucella abortus	GCF_000366145.1	PRJNA176530	Argentina	South America	2004	Human	1813342	3	3285661	99.6987	-	1	1		1		99.9	cgST263			2
9	CNGB 966	Brucella abortus	GCF_000366165.1	PRJNA176531	Argentina	South America	2005	Human	2123546	2	3285875	99.6899	1	1	1		1		99.9	cgST264			1
10	CNGB 1324	Brucella canis	GCF_000367285.1	PRJNA176524	Argentina	South America	2005	Human	2106746	2	3313757	99.6238	77	20	1		1		99.9	cgST559			2
11	CNGB 1076	Brucella melitensis	GCF_000366625.1	PRJNA176519	Argentina	South America	2006	Human	1060000	6	3291820	99.9756	73	7	1		1		99.8	cgST804			3
12	CNGB 1120	Brucella melitensis	GCF_000366885.1	PRJNA176520	Argentina	South America	2006	Human	1177096	4	3292448	99.9723	73	7	1		1		99.9	cgST803			2
13	CNGB 290	Brucella melitensis	GCF_000366905.1	PRJNA176521	Argentina	South America	1996	Human	640168	9	3290983	99.9757	73	7	1		1		99.8	cgST802			4
14	63/96	Brucella ovis	GCF_000370885.1	PRJNA173529	Argentina	South America	1963	Sheep	1912136	3	3279023	99.5332	13	13	1		1		98.6	cgST935			25
15	IntaBari-2001-319-5096	Brucella ovis	GCF_000365945.1	PRJNA189529	Argentina	South America	2001	Sheep	156372	36	3276805	99.5404	13	13	1		1		98.8	cgST938			21
16	IntaBari-2002-82-58	Brucella ovis	GCF_000365925.1	PRJNA189528	Argentina	South America	2002	Sheep	320958	23	3290866	99.5328	13	13	1		1		98.7	cgST941			23
17	IntaBari-2006-46-348	Brucella ovis	GCF_000366065.1	PRJNA189533	Argentina	South America	2006	Sheep	141826	38	3289504	99.5461	13	13	1		1		98.8	cgST940			21
18	IntaBari-2009-88-4	Brucella ovis	GCF_000366045.1	PRJNA189525	Argentina	South America	2009	Sheep	373228	21	3291315	99.5337	13	13	1		1		98.6	cgST945			24
19	IntaBari-2010-47-268	Brucella ovis	GCF_000371345.1	PRJNA189526	Argentina	South America	2010	Sheep	351663	23	3291421	99.5306	13	13	1		1		98.8	cgST943	Cluster 133		22
20	IntaBari-2010-47-871	Brucella ovis	GCF_000365905.1	PRJNA189527	Argentina	South America	2011	Sheep	287101	22	3290844	99.5334	13	13	1		1		98.8	cgST944	Cluster 133		21
21	CNGB 247	Brucella suis	GCF_000371145.1	PRJNA176523	Argentina	South America	1996	Human	489283	9	3306601	99.6592	14	14	1		1		99.8	cgST501			4
22	CNGB 786	Brucella suis	GCF_000366265.1	PRJNA176522	Argentina	South America	2004	Human	618361	8	3307773	99.658	14	14	1		1		99.7	cgST502			5
23	2280	Brucella species	GCF_009601725.1	PRJNA549556	Australia	Oceania	2019	Human	2268175	2	3584454	97.5175	-	85	1		1		95.7	cgST954			75
24	6810	Brucella species	GCF_014495905.1	PRJNA549556	Australia	Oceania	2020	Human	2261316	3	3522910	97.5109	151	100	1		1		96.4	cgST955			64
25	BO2	Brucella species	GCF_015832115.1	PRJNA549556	Australia	Oceania	2007	Human	1691925	2	3290672	97.593	-	-	1		1		96	cgST956			70
26	508	Brucella melitensis	GCF_017177535.1	PRJNA647424	Austria	Europe	2011	Human	276754	33	3292037	99.8786	8	8	1		1		100	cgST654			0
27	503	Brucella melitensis	GCF_017177735.1	PRJNA647424	Austria	Europe	2016	Human	276438	41	3291283	99.8783	8	8	1		1		99.9	cgST630			2
28	506	Brucella melitensis	GCF_017177715.1	PRJNA647424	Austria	Europe	2013	Human	189612	40	3292646	99.8737	132	8	1		1		99.9	cgST666			2
29	507	Brucella melitensis	GCF_017177615.1	PRJNA647424	Austria	Europe	2012	Human	189612	44	3292566	99.8786	8	8	1		1		99.9	cgST755			2
30	514	Brucella melitensis	GCF_017177445.1	PRJNA647424	Austria	Europe	2019	Human	251061	37	3291504	99.8795	8	8	1		1		99.9	cgST751			1
31	511	Brucella melitensis	GCF_017177475.1	PRJNA647424	Austria	Europe	2005	Human	189629	36	3292161	99.8751	8	8	1		1		100	cgST650			0
32	504	Brucella melitensis	GCF_017177695.1	PRJNA647424	Austria	Europe	2016	Human	251121	35	3291336	99.8772	8	8	1		1		100	cgST653			0
33	496	Brucella melitensis	GCF_017177875.1	PRJNA647424	Austria	Europe	2017	Human	251023	47	3294389	99.875	8	8	1		1		99.9	cgST651	Cluster 117		1
34	510	Brucella melitensis	GCF_017177485.1	PRJNA647424	Austria	Europe	2011	Human	250998	38	3291837	99.8792	8	8	1		1		99.9	cgST113	Cluster 167		1
35	509	Brucella melitensis	GCF_017177515.1	PRJNA647424	Austria	Europe	2011	Human	250998	36	3292262	99.8792	8	8	1		1		100	cgST113	Cluster 167		0
36	505	Brucella melitensis	GCF_017177675.1	PRJNA647424	Austria	Europe	2013	Human	245778	35	3292131	99.8409	89	11	1		1		99.9	cgST870			2
37	513	Brucella melitensis	GCF_017177425.1	PRJNA647424	Austria	Europe	2008	Human	189859	43	3292050	99.8519	89	11	1		1		100	cgST889			0
38	877	Brucella melitensis	GCF_017177355.1	PRJNA647424	Austria	Europe	2018	Human	248235	35	3291473	99.8495	89	11	1		1		100	cgST19	Cluster 20		0
39	594	Brucella melitensis	GCF_017177325.1	PRJNA647424	Austria	Europe	2018	Human	108381	76	3288727	99.8443	89	11	1		1		99.9	cgST19	Cluster 20		1
40	759	Brucella melitensis	GCF_017177365.1	PRJNA647424	Austria	Europe	2018	Human	170143	169	3351809	99.8387	89	11	1		1		99.9	cgST19	Cluster 20		1
41	BAU21/S4023	Brucella abortus	GCF_004704905.2	PRJNA529883	Bangladesh	Asia	2017	Cattle	367095	24	3244234	99.7082	31	2	1		1		98.9	cgST70	Cluster 139		20
42	F8/06-1	Brucella suis	GCF_000371285.1	PRJNA173537	Belgium	Europe		Pig	210045	18	3320904	99.6265	40	15	1		1		99.9	cgST905			1
43	F8/06-2	Brucella suis	GCF_000365565.1	PRJNA173606	Belgium	Europe			228807	17	3297901	99.6189	40	15	1		1		99.2	cgST897			14
44	F8/06-3	Brucella suis	GCF_000371305.1	PRJNA173498	Belgium	Europe		Pig	1933524	3	3335164	99.6058	-	45	1		1		100	cgST898			0
45	93/1	Brucella abortus	GCF_000366485.1	PRJNA173619	Bolivia	South America	1993	Cattle	1162339	4	3285426	99.6961	1	1	1		1		100	cgST229			0
46	93/2	Brucella abortus	GCF_000398805.1	PRJNA173511	Bolivia	South America	1993	Cattle	1920131	10	3289675	99.7011	29	2	1		1		99.6	cgST376	Cluster 100		7
47	07-2859-6071	Brucella canis	GCF_900491895.1	PRJEB22763	Brazil	South America	1995	Dog	299689	25	3290866	99.6303	206	106	1		1		99.9	cgST558			2
48	07-2859-6070	Brucella canis	GCF_900491915.1	PRJEB22763	Brazil	South America	1998	Dog	211698	29	3292531	99.6342	77	20	1		1		99.8	cgST568			3
49	BwIM_BGR_21	Brucella melitensis	GCF_002191855.1	PRJNA347914	Bulgaria	Europe	2016	Human	2125876	2	3312294	99.8703	132	8	1		1		100	cgST662			0
50	78/14	Brucella abortus	GCF_000370185.1	PRJNA173526	Chad	Africa	1978	Cattle	783525	5	3288055	99.6883	33	34	1		1		99.7	cgST84	Cluster 150		6
51	80/28	Brucella abortus	GCF_000370245.1	PRJNA173503	Chad	Africa	1980	Cattle	1165461	4	3293675	99.6824	65	32	1		1		99.5	cgST397	Cluster 103		8
52	SCL	Brucella canis	GCF_001078335.1	PRJNA289097	Chile	South America	2008	Dog	179457	53	3284845	99.6143	77	20	1		1		99.5	cgST560			8
53	CNGB 513	Brucella canis	GCF_000370605.1	PRJNA176525	Chile	South America	2001	Human	1206799	6	3314031	99.6418	77	20	1		1		99.9	cgST104	Cluster 161		2
54	MC	Brucella abortus	GCF_002262995.1	PRJNA398313	China	Asia	2011	Cattle	2115221	2	3270868	99.7001	96	2	1		1		99.9	cgST387	Cluster 16		1
55	Brucexj51	Brucella abortus	GCF_009789365.1	PRJNA448490	China	Asia	2016	Cattle	297878	28	3258013	99.6951	2	2	1		1		99.9	cgST392			2
56	BD	Brucella abortus	GCF_002262975.1	PRJNA398311	China	Asia	2008	Cattle	2115329	2	3271067	99.6887	96	2	1		1		100	cgST388	Cluster 16		0
57	BB13	Brucella abortus	GCF_003994075.1	PRJNA266062	China	Asia	2009	Cattle	364454	19	3249431	99.6916	96	2	1		1		99.9	cgST391	Cluster 16		1
58	A19	Brucella abortus	GCF_003290345.1	PRJNA478292	China	Asia	2017	Cattle	2123997	2	3286167	99.6964	5	5	1		1		99.7	cgST353			5
59	BJ1	Brucella abortus	GCF_003675365.1	PRJNA496294	China	Asia	2017	Elk	2115149	2	3270584	99.7116	96	2	1		1		100	cgST79	Cluster 16		0
60	clpP	Brucella abortus	GCF_008761575.1	PRJNA573837	China	Asia	2019		2119633	2	3278466	99.6975	5	5	1		1		99.9	cgST273	Cluster 9		2
61	104M	Brucella abortus	GCF_001296965.1	PRJNA263969	China	Asia	2013	Cattle	2122847	2	3285427	99.7037	-	1	1		1		99.6	cgST325			7
62	104M	Brucella abortus	GCF_000292045.1	PRJNA170712	China	Asia			66509	97	3287273	99.6625	14	14	1		1		99.7	cgST38	Cluster 29	Brucella suis$	6
63	BB14	Brucella abortus	GCF_003994155.1	PRJNA266063	China	Asia	2010	Cattle	373961	16	3250200	99.7033	96	2	1		1		99.8	cgST390			4
64	134	Brucella abortus	GCF_000298635.1	PRJNA174380	China	Asia	2001	Human	48156	141	3248564	99.7136	61	1	1		1		98.8	cgST66	Cluster 137		22
65	BCB013	Brucella abortus	GCF_000292205.1	PRJNA170709	China	Asia	2010	Cattle	22132	297	3273508	99.7445	-	-	1		1		98.1	cgST573		Brucella suis$	34
66	BB12	Brucella abortus	GCF_003994025.1	PRJNA266061	China	Asia	2008	Cattle	385274	17	3241996	99.708	96	2	1		1		99.9	cgST389			2
67	ZJ-2	Brucella canis	GCF_004127195.1	PRJNA448490	China	Asia	2015	Dog	138975	57	3260552	99.6346	21	21	1		1		98.2	cgST570			32
68	GB1	Brucella canis	GCF_003010715.1	PRJNA437218	China	Asia	2012	Dog	2106982	2	3277308	99.628	21	21	1		1		99.3	cgST546			12
69	118	Brucella canis	GCF_000298575.1	PRJNA174373	China	Asia	2008	Human	44046	154	3234827	99.6471	21	21	1		1		98.5	cgST543	Cluster 116		26
70	BCB018	Brucella canis	GCF_000292185.1	PRJNA170703	China	Asia	1988	Human	44821	170	3247324	99.6276	21	21	1		1		98.9	cgST542	Cluster 116		19
71	BL	Brucella melitensis	GCF_002263015.1	PRJNA398310	China	Asia	2012	Cattle	2127882	2	3312673	99.8669	8	8	1		1		99.8	cgST756	Cluster 122		4
72	HN06	Brucella melitensis	GCF_009789445.1	PRJNA448490	China	Asia	2016	Cattle	276457	27	3286957	99.8765	8	8	1		1		99.9	cgST741			1
73	CIT21	Brucella melitensis	GCF_003516045.1	PRJNA428790	China	Asia	2015	Human	2125703	2	3311401	99.8686	8	8	1		1		99.8	cgST603			4
74	B29	Brucella melitensis	GCF_004208655.1	PRJNA517393	China	Asia	2018	Human	2126260	2	3311869	99.8738	8	8	1		1		100	cgST591	Cluster 15		0
75	BmWS93	Brucella melitensis	GCF_003856415.1	PRJNA505925	China	Asia	2015	Human	2126063	2	3312257	99.8775	8	8	1		1		99.9	cgST742			2
76	HN20190002	Brucella melitensis	GCF_009823695.1	PRJNA597227	China	Asia	2019	Human	363686	22	3276072	99.6267	17	17	1		1		98.9	cgST571		Brucella suis$	19
77	QH2019005	Brucella melitensis	GCF_016806105.1	PRJNA687559	China	Asia	2019	Human	383500	23	3290006	99.884	-	8	1		1		99.7	cgST747			5
78	CIT43	Brucella melitensis	GCF_003516085.1	PRJNA428790	China	Asia	2015	Human	3311860	1	3311860	99.8779	8	8	1		1		99.9	cgST601			1
79	CIT31	Brucella melitensis	GCF_003516065.1	PRJNA428790	China	Asia	2015	Human	2125815	2	3311514	99.8671	8	8	1		1		99.9	cgST600	Cluster 59		2
80	B9	Brucella melitensis	GCF_004208695.1	PRJNA517393	China	Asia	2018	Human	2126176	2	3311825	99.8724	8	8	1		1		99.8	cgST602			3
81	QH2019001	Brucella melitensis	GCF_016411965.1	PRJNA687113	China	Asia	2019	Human	297202	23	3291796	99.8772	8	8	1		1		100	cgST583			0
82	B7	Brucella melitensis	GCF_003991385.1	PRJNA508265	China	Asia	2016	Human	2168882	10	3323809	99.8398	8	8	1		1		100	cgST594			0
83	HN20190610	Brucella melitensis	GCF_009823705.1	PRJNA597199	China	Asia	2019	Human	299315	19	3291054	99.8614	8	8	1		1		99.9	cgST590	Cluster 15		1
84	NM2018195	Brucella melitensis	GCF_009797905.1	PRJNA597229	China	Asia	2018	Human	299329	24	3290164	99.8841	8	8	1		1		100	cgST595	Cluster 15		0
85	B15	Brucella melitensis	GCF_004208675.1	PRJNA517393	China	Asia	2018	Human	2126219	2	3311846	99.8731	8	8	1		1		100	cgST593	Cluster 15		0
86	Bruxj09	Brucella melitensis	GCF_009789305.1	PRJNA448490	China	Asia	2014	Sheep	358902	27	3286702	99.883	8	8	1		1		99.9	cgST757	Cluster 122		2
87	Bruxj20	Brucella melitensis	GCF_009789465.1	PRJNA448490	China	Asia	2013	Sheep	276468	27	3286474	99.881	8	8	1		1		99.9	cgST759			2
88	Bruxj08	Brucella melitensis	GCF_009789335.1	PRJNA448490	China	Asia	2011	Sheep	358914	28	3287443	99.8776	8	8	1		1		99.8	cgST613			3
89	Bruxj84	Brucella melitensis	GCF_009789435.1	PRJNA448490	China	Asia	2014	Sheep	358929	28	3288094	99.8796	8	8	1		1		99.8	cgST608			4
90	Bruxj71	Brucella melitensis	GCF_009789415.1	PRJNA448490	China	Asia	2015	Sheep	358890	27	3287507	99.8838	8	8	1		1		99.8	cgST612	Cluster 39		3
91	Bruxj21	Brucella melitensis	GCF_009789295.1	PRJNA448490	China	Asia	2013	Sheep	358890	27	3287078	99.8783	8	8	1		1		99.8	cgST610	Cluster 39		3
92	BY38	Brucella melitensis	GCF_002262955.1	PRJNA398009	China	Asia	2013	Sheep	2126158	2	3311862	99.871	8	8	1		1		99.8	cgST609	Cluster 39		3
93	HB1526	Brucella melitensis	GCF_009789345.1	PRJNA448490	China	Asia	2015	Sheep	358878	27	3287364	99.8791	8	8	1		1		99.8	cgST605			3
94	Bruxj38	Brucella melitensis	GCF_009789395.1	PRJNA448490	China	Asia	2014	Sheep	358888	27	3288458	99.8825	8	8	1		1		100	cgST585			0
95	QH61	Brucella melitensis	GCF_002763615.1	PRJNA416864	China	Asia	2015	Yak	2126173	2	3311767	99.8716	8	8	1		1		99.8	cgST579	Cluster 10		3
96	M1981	Brucella melitensis	GCF_008761595.1	PRJNA573838	China	Asia	2018		2126235	2	3311895	99.8723	8	8	1		1		100	cgST575	Cluster 10		0
97	RM57	Brucella melitensis	GCF_008761615.1	PRJNA573838	China	Asia	2018		2120674	2	3306324	99.8599	8	8	1		1		99.6	cgST106	Cluster 10		7
98	ZHU	Brucella melitensis	GCF_016887525.1	PRJNA699372	China	Asia	2020		2126332	2	3312015	99.881	8	8	1		1		100	cgST107	Cluster 10		0
99	BB17	Brucella melitensis	GCF_003994185.1	PRJNA266066	China	Asia	2010	Goat	299069	26	3277773	99.8835	8	8	1		1		99.8	cgST611	Cluster 39		4
100	BB9	Brucella melitensis	GCF_003993855.1	PRJNA266058	China	Asia	1990	Goat	299147	26	3281997	99.8796	8	8	1		1		99.9	cgST597			1
101	BB6	Brucella melitensis	GCF_003993825.1	PRJNA266055	China	Asia	1963	Goat	299217	26	3284364	99.8851	8	8	1		1		99.9	cgST586			1
102	BB2	Brucella melitensis	GCF_003993905.1	PRJNA266086	China	Asia	1957	Goat	358804	25	3282449	99.8749	8	8	1		1		99.9	cgST587			1
103	BB10	Brucella melitensis	GCF_003993895.1	PRJNA266059	China	Asia	2012	Human	299027	24	3279753	99.8779	8	8	1		1		99.9	cgST598	Cluster 59		1
104	16M	Brucella melitensis	GCF_000250795.1	PRJNA82685	China	Asia	2011	Human	83582	75	3283081	99.8795	8	8	1		1		99.9	cgST582	Cluster 10		1
105	BB8	Brucella melitensis	GCF_003994015.1	PRJNA266057	China	Asia	1991	Goat	299059	26	3281774	99.8796	8	8	1		1		99.9	cgST748			2
106	BB3	Brucella melitensis	GCF_003993935.1	PRJNA266087	China	Asia	1980	Goat	299117	25	3284441	99.8836	8	8	1		1		100	cgST606			0
107	BB7	Brucella melitensis	GCF_003993995.1	PRJNA266056	China	Asia	1980	Goat	299155	25	3284377	99.8838	8	8	1		1		100	cgST607			0
108	BB4	Brucella melitensis	GCF_003993955.1	PRJNA266088	China	Asia	1957	Human	299088	26	3283956	99.8868	8	8	1		1		99.9	cgST749			1
109	BB20	Brucella melitensis	GCF_003994115.1	PRJNA266069	China	Asia	2011	Human	299066	25	3278054	99.8752	8	8	1		1		99.9	cgST604			2
110	WS20160810	Brucella melitensis	GCF_017311425.1	PRJNA694541	China	Asia	2016	Human	299257	24	3295722	99.8751	8	8	1		1		99.9	cgST584			1
111	BB19	Brucella melitensis	GCF_003994095.1	PRJNA266068	China	Asia	2011	Human	299126	26	3285492	99.8768	8	8	1		1		99.9	cgST592	Cluster 15		1
112	BB5	Brucella melitensis	GCF_003993965.1	PRJNA266054	China	Asia	2012	Human	299125	25	3284472	99.8847	8	8	1		1		99.8	cgST589	Cluster 15		3
113	BB15	Brucella melitensis	GCF_003994105.1	PRJNA266089	China	Asia	2010	Sheep	358816	24	3284450	99.8727	8	8	1		1		99.8	cgST588	Cluster 15		4
114	BB18	Brucella melitensis	GCF_003994205.1	PRJNA266067	China	Asia	2013	Sheep	299095	21	3278613	99.8826	8	8	1		1		99.9	cgST596			1
115	128	Brucella melitensis	GCF_000298615.1	PRJNA174377	China	Asia	1986	Human	60352	123	3276288	99.8747	8	8	1		1		99.7	cgST576	Cluster 10		5
116	M5-10	Brucella melitensis	GCF_000292065.1	PRJNA170710	China	Asia		Human	83305	81	3282791	99.872	8	8	1		1		99.9	cgST599	Cluster 59		2
117	NI	Brucella melitensis	GCF_000227645.1	PRJNA66633	China	Asia	2007	Cattle	2117717	2	3294475	99.8722	8	8	1		1		99.5	cgST758			9
118	S66	Brucella melitensis	GCF_000250775.1	PRJNA82603	China	Asia	2009	Human	91710	73	3287279	99.6568	75	14	1		1		100	cgST15	Cluster 11	Brucella suis$	0
119	QH05	Brucella suis	GCF_002749475.1	PRJNA416061	China	Asia	2013	Yak	2107832	2	3315195	99.6579	75	14	1		1		100	cgST491	Cluster 11		0
120	019	Brucella suis	GCF_001594165.1	PRJNA308608	China	Asia	1983	Sheep	2098391	2	3302824	99.6566	14	14	1		1		99.8	cgST466	Cluster 29		4
121	BB11	Brucella suis	GCF_003994045.1	PRJNA266060	China	Asia	2008	Cattle	462863	22	3290268	99.6653	14	14	1		1		99.8	cgST38	Cluster 29		3
122	BB16	Brucella suis	GCF_003994175.1	PRJNA266065	China	Asia	2012	Yak	166549	28	3295757	99.6373	15	15	1		1		99.8	cgST906	Cluster 78		4
123	BCB025	Brucella suis	GCF_000292005.1	PRJNA170702	China	Asia	2001	Pig	22083	290	3286550	99.6866	75	14	1		1		99	cgST490	Cluster 11		17
124	S2	Brucella suis	GCF_000600055.1	PRJNA230685	China	Asia	1960	Pig	2107842	2	3315275	99.6535	14	14	1		1		100	cgST38	Cluster 29		0
125	S2-30	Brucella suis	GCF_000292125.1	PRJNA170711	China	Asia			92892	86	3270017	99.9858	73	7	1		1		99.9	cgST43	Cluster 48	Brucella melitensis$	1
126	Col-B012	Brucella abortus	GCF_001940595.1	PRJNA305302	Colombia	South America	1997	Cattle	22624	243	3234721	99.7032	1	1	1		1		95.9	cgST372			72
127	CNGB 1172	Brucella canis	GCF_000367265.1	PRJNA176526	Colombia	South America	2006	Human	2106972	2	3228338	99.6175	-	-	1		1		97.2	cgST103	Cluster 160		50
128	BCCN 84-3	Brucella species	GCF_002994775.1	PRJNA397836	Costa Rica	North America	1984	Dog	116400	63	3256483	99.5842	-	-	1		1		95.6	cgST949		Brucella neotomae	78
129	CRO350	Brucella ceti	GCF_002245555.1	PRJNA391578	Croatia	Europe	2015	Dolphin	124418	76	3365450	99.6538	27	27	1		1		98.2	cgST422			32
130	CVI_STRAIN 6	Brucella melitensis	GCF_017140095.1	PRJNA643015	Croatia	Europe	2018	Cattle	2125701	2	3311219	99.8567	8	8	1		1		99.5	cgST112	Cluster 166		9
131	CVI_STRAIN 7	Brucella melitensis	GCF_017139975.1	PRJNA643015	Croatia	Europe	2018	Cattle	2125701	2	3311219	99.8498	8	8	1		1		98.6	cgST112	Cluster 166		25
132	F8/05B	Brucella ovis	GCF_000367085.1	PRJNA176518	Croatia	Europe	2005	Sheep	163118	35	3267028	99.5657	13	13	1		1		98.6	cgST947			24
133	UK3/06	Brucella melitensis	GCF_000370825.1	PRJNA173527	Cyprus	Europe	2006	Human	1915460	3	3310006	99.8748	8	8	1		1		99.7	cgST745			6
134	92/63	Brucella suis	GCF_000366225.1	PRJNA173593	Czechoslovakia	Europe	1991	Hare	1923956	2	3324925	99.6138	40	15	1		1		99.8	cgST911			3
135	63/261	Brucella suis	GCF_000371125.1	PRJNA173582	Denmark	Europe	1963		1062652	7	3321466	99.6236	118	46	1		1		99.9	cgST931			1
136	63/130	Brucella abortus	GCF_000369985.1	PRJNA173521	Egypt	Africa	1963		1162049	4	3304420	99.6974	2	2	1		1		100	cgST382	Cluster 101		0
137	BRUC101	Brucella melitensis	GCF_001608425.1	PRJNA257008	Egypt	Africa		Human	221367	22	3291364	99.8434	89	11	1		1		99.9	cgST878			1
138	BRUC048	Brucella melitensis	GCF_001608355.1	PRJNA257008	Egypt	Africa	2015	Human	251324	26	3289977	99.8299	89	11	1		1		99.9	cgST143	Cluster 177		1
139	UK31/99	Brucella melitensis	GCF_000370845.1	PRJNA173514	Egypt	Africa	1999	Human	1923796	4	3323800	99.8459	89	11	1		1		99.8	cgST877			3
140	09-369-776-1	Brucella canis	GCF_900497665.1	PRJEB22763	Finland	Europe	2009	Dog	208450	33	3255541	99.628	21	21	1		1		99.5	cgST556			8
141	00-2956-4	Brucella melitensis	GCF_900417205.1	PRJEB26921	France	Europe	2000	Cattle	276497	27	3288388	99.8475	11	11	1		1		100	cgST44	Cluster 22		0
142	01-3016-5171	Brucella melitensis	GCF_900417195.1	PRJEB26921	France	Europe	2001	Cattle	200461	27	3287980	99.8561	11	11	1		1		99.8	cgST832	Cluster 22		4
143	00-3099-5734	Brucella melitensis	GCF_900417245.1	PRJEB26921	France	Europe	2000	Goat	238750	25	3288087	99.855	11	11	1		1		99.9	cgST830	Cluster 22		1
144	00-4216	Brucella melitensis	GCF_900417215.1	PRJEB26921	France	Europe	2000	Human	251338	29	3288023	99.8505	11	11	1		1		99.9	cgST44	Cluster 22		1
145	00-3099-5733	Brucella melitensis	GCF_900417255.1	PRJEB26921	France	Europe	2000	Sheep	248238	24	3287971	99.8444	11	11	1		1		100	cgST829	Cluster 22		0
146	00-2529-3	Brucella melitensis	GCF_900417225.1	PRJEB26921	France	Europe	2000	Sheep	189847	30	3289519	99.8503	11	11	1		1		100	cgST44	Cluster 22		0
147	17-2122-4144	Brucella microti	GCF_902807045.1	PRJEB26927	France	Europe	2017	Frog; Pelophylax ridibundus	234268	29	3316479	99.708	-	53	1		1		99.4	cgST425			11
148	F23/97	Brucella species	GCF_000370965.1	PRJNA176540	France	Europe	1997	Dolphin	100212	56	3312508	99.6752	23	23	1		1		98.4	cgST92	Cluster 69	Brucella ceti	28
149	F5/05-10	Brucella suis	GCF_000371185.1	PRJNA173516	France	Europe		Hare	1202091	5	3346445	99.5899	40	15	1		1		99.8	cgST912			3
150	F5/05-4	Brucella suis	GCF_000371205.1	PRJNA173499	France	Europe		Pig	1933441	5	3348941	99.6108	47	16	1		1		99.8	cgST895			3
151	63/138	Brucella abortus	GCF_000370005.1	PRJNA173524	Germany	Europe	1963		1161817	5	3297446	99.7093	30	2	1		1		99.8	cgST88	Cluster 67		3
152	141012304	Brucella inopinata	GCF_900095155.1	PRJEB15074	Germany	Europe	2014	Ribbontail ray	2145953	2	3442381	97.5043	-	86	1		1		93.8	cgST148	Cluster 180		110
153	BwIM_XXX_22	Brucella melitensis	GCF_002191815.1	PRJNA347914	Germany	Europe	2015	Human	2126370	2	3313536	99.868	38	8	1		1		99.9	cgST121	Cluster 169		1
154	BwIM_XXX_54	Brucella melitensis	GCF_002191835.1	PRJNA347914	Germany	Europe	2015	Human	2126381	2	3312633	99.8704	-	102	1		1		100	cgST740			0
155	BwIM_XXX_12	Brucella melitensis	GCF_002191795.1	PRJNA347914	Germany	Europe	2015	Human	2126382	2	3312757	99.8752	8	8	1		1		100	cgST114	Cluster 168		0
156	09RB8913	Brucella species	GCF_009664925.1	PRJNA588443	Germany	Europe	2009	Frog; Pyxicephalus edulis	109357	109	3331583	97.5871	-	-	1		1		94.9	cgST149	Cluster 181		90
157	09RB8918	Brucella species	GCF_009664935.1	PRJNA588443	Germany	Europe	2009	Frog; Pyxicephalus edulis	147365	100	3355451	97.614	-	65	1		1		95.8	cgST149	Cluster 181		74
158	10RB9210	Brucella species	GCF_009664965.1	PRJNA588443	Germany	Europe	2009	Frog; Pyxicephalus edulis	138390	146	3439636	97.5581	-	66	1		1		96.1	cgST953			68
159	10RB9212	Brucella species	GCF_009665015.1	PRJNA588443	Germany	Europe	2009	Frog; Pyxicephalus edulis	149139	106	3533160	97.6617	-	64	1		1		97.4	cgST960			45
160	10RB9213	Brucella species	GCF_009664915.1	PRJNA588443	Germany	Europe	2009	Frog; Pyxicephalus edulis	177678	61	3505336	97.6975	-	-	1		1		96.4	cgST957			63
161	10RB9214	Brucella species	GCF_009665065.1	PRJNA588443	Germany	Europe	2009	Frog; Pyxicephalus edulis	138595	98	3483775	97.7375	-	64	1		1		97.5	cgST961			44
162	F96/2	Brucella species	GCF_000371025.1	PRJNA173528	Germany	Europe	1996	Harbour porpoise	630729	7	3361076	99.6355	23	23	1		1		98.5	cgST432		Brucella ceti	26
163	Bw_180660	Brucella suis	GCF_004684165.1	PRJNA530119	Germany	Europe	2018	Human	156597	37	3306334	99.6508	14	14	1		1		99.9	cgST517			1
164	F7/06-1	Brucella suis	GCF_000371225.1	PRJNA173530	Germany	Europe	2006	Pig	1934253	3	3341187	99.6126	16	16	1		1		99.8	cgST48	Cluster 84		4
165	F7/06-2	Brucella suis	GCF_000371245.1	PRJNA173518	Germany	Europe		Pig	1922832	4	3335960	99.6081	16	16	1		1		99.7	cgST48	Cluster 84		5
166	F7/06-5	Brucella suis	GCF_000371265.1	PRJNA173517	Germany	Europe		Hare	1931737	3	3333083	99.5971	41	44	1		1		99.7	cgST919			5
167	85/140	Brucella abortus	GCF_000366385.1	PRJNA173596	Greece	Europe	1985	Cattle	758839	7	3281183	99.7042	71	2	1		1		99.8	cgST72	Cluster 141		4
168	CIIMS-NV-4	Brucella abortus	GCF_002895145.1	PRJNA428582	India	Asia	2016	Animal (not specified)	2124241	2	3286445	99.7057	1	1	1		1		99.8	cgST191	Cluster 86		3
169	ABT/CB-28/2016/HSR	Brucella abortus	GCF_013425785.1	PRJNA643995	India	Asia	2016	Cattle	219111	38	3255402	99.7084	1	1	1		1		99.7	cgST322			5
170	ML6	Brucella abortus	GCF_003194765.1	PRJNA473649	India	Asia	2017	Cattle	335724	23	3255210	99.6973	1	1	1		1		99.8	cgST22	Cluster 50		3
171	ML7	Brucella abortus	GCF_003194755.1	PRJNA473649	India	Asia	2017	Cattle	366962	25	3266613	99.7053	1	1	1		1		99.9	cgST22	Cluster 50		1
172	ML10	Brucella abortus	GCF_003194795.1	PRJNA473649	India	Asia	2017	Cattle	335724	23	3253628	99.7003	1	1	1		1		99.8	cgST22	Cluster 50		3
173	ML8	Brucella abortus	GCF_003194805.1	PRJNA473649	India	Asia	2017	Cattle	366962	26	3265742	99.697	1	1	1		1		99.9	cgST22	Cluster 50		1
174	IVRI/95	Brucella abortus	GCF_003994435.1	PRJNA507115	India	Asia	1995	Human	2132063	2	3295536	99.6882	1	1	1		1		99.9	cgST319			2
175	64/108	Brucella abortus	GCF_000370085.1	PRJNA173621	India	Asia	1964	Goat	2125162	2	3287431	99.6881	1	1	1		1		100	cgST318			0
176	85/69	Brucella abortus	GCF_000370285.1	PRJNA173573	India	Asia	1985	Cattle	1154668	6	3275083	99.7017	63	31	1		1		99.3	cgST71	Cluster 140		13
177	CIIMS-NV-1	Brucella melitensis	GCF_003205535.1	PRJNA474273	India	Asia	2016	Animal (not specified)	2126131	2	3311757	99.8823	8	8	1		1		99.9	cgST639			1
178	CIIMS-NV-5	Brucella melitensis	GCF_002871075.1	PRJNA428276	India	Asia	2016	Goat	2126135	2	3311766	99.8814	8	8	1		1		99.9	cgST108	Cluster 162		1
179	LMN18	Brucella melitensis	GCF_003989885.1	PRJNA511579	India	Asia	2018	Goat	251028	31	3260590	99.874	8	8	1		1		100	cgST26	Cluster 53		0
180	LMN17	Brucella melitensis	GCF_003989895.1	PRJNA511579	India	Asia	2018	Goat	251028	30	3260156	99.8789	8	8	1		1		100	cgST26	Cluster 53		0
181	LMN20	Brucella melitensis	GCF_003989875.1	PRJNA511579	India	Asia	2018	Goat	251028	35	3261381	99.8779	8	8	1		1		100	cgST26	Cluster 53		0
182	LMN19	Brucella melitensis	GCF_003989635.1	PRJNA511579	India	Asia	2018	Goat	360017	31	3261531	99.8826	8	8	1		1		100	cgST26	Cluster 53		0
183	CIIMS-PH-3	Brucella melitensis	GCF_002895125.1	PRJNA427646	India	Asia	2016	Human	2122768	2	3310711	99.869	156	8	1		1		99.8	cgST621			4
184	CIIMS-BH-2	Brucella melitensis	GCF_002895105.1	PRJNA422344	India	Asia	2016	Human	2125700	2	3311210	99.8815	8	8	1		1		100	cgST640			0
185	TN_CUL_1	Brucella melitensis	GCF_014270005.1	PRJNA657723	India	Asia	2017	Sheep	276270	30	3280927	99.8842	8	8	1		1		99.9	cgST648			1
186	66/59	Brucella melitensis	GCF_000366865.1	PRJNA173632	India	Asia	1966	Sheep	447910	12	3297701	99.8773	8	8	1		1		100	cgST616			0
187	63/9	Brucella melitensis	GCF_000740395.1	PRJNA243893				Human	2127512	2	3312958	99.8635	8	8	1		1		99.9	cgST16	Cluster 25		1
188	BM IND1	Brucella melitensis	GCF_000685375.1	PRJNA242605	India	Asia	2007	Goat	64911	102	3284360	99.8811	8	8	1		1		98.3	cgST624			30
189	BwIM_IRN_37	Brucella melitensis	GCF_002191295.1	PRJNA347914	Iran	Asia	2015	Human	2126353	2	3313492	99.8686	38	8	1		1		100	cgST683			0
190	BwIM_IRN_28	Brucella melitensis	GCF_002191275.1	PRJNA347914	Iran	Asia		Human	2125876	2	3311132	99.8735	-	-	1		1		99.9	cgST637			1
191	67/93	Brucella abortus	GCF_000370165.1	PRJNA173513	Iraq	Asia	1967	Buffalo	782857	5	3307750	99.7012	2	2	1		1		99.7	cgST74	Cluster 143		5
192	BwIM_IRQ_11	Brucella melitensis	GCF_002191315.1	PRJNA347914	Iraq	Asia	2014	Human	2126027	2	3312286	99.8723	-	8	1		1		99.9	cgST714			2
193	BwIM_IRQ_43	Brucella melitensis	GCF_002191875.1	PRJNA347914	Iraq	Asia	2015	Human	2126339	2	3312703	99.8715	38	8	1		1		99.9	cgST117	Cluster 42		1
194	BwIM_IRQ_32	Brucella melitensis	GCF_002191335.1	PRJNA347914	Iraq	Asia	2014	Human	2126381	2	3311923	99.8743	38	8	1		1		99.8	cgST711			4
195	NCTC3605	Brucella abortus	GCF_900446025.1	PRJEB6403	United Kingdom	Europe	1931	Human	2124264	2	3286361	99.6984	1	1	1		1		99.5	cgST324			9
196	I103_(UK3/01)	Brucella abortus	GCF_000399725.1	PRJNA173612	United Kingdom	Europe		Cattle	856741	6	3286244	99.6999	1	1	1		1		100	cgST242	Cluster 1		0
197	levi gila	Brucella abortus	GCF_000365645.1	PRJNA173623	Israel	Asia		Goat	1058097	6	3286000	99.6939	60	29	1		1		99.9	cgST359			2
198	LEVI237	Brucella abortus	GCF_000365625.1	PRJNA173626	Israel	Asia			1055204	4	3262795	99.6966	2	2	1		1		99.5	cgST80	Cluster 146		8
199	8486	Brucella abortus	GCF_001401915.1	PRJNA284953	Italy	Europe	2011	Cattle	469157	19	3321536	99.7086	71	2	1		1		99.7	cgST378			6
200	1046	Brucella abortus	GCF_001402005.1	PRJNA284953	Italy	Europe	2011	Cattle	462724	18	3263455	99.7112	71	2	1		1		99.5	cgST379			8
201	11796	Brucella abortus	GCF_001401925.1	PRJNA284953	Italy	Europe	2011	Cattle	364412	16	3262309	99.7037	62	30	1		1		100	cgST393			0
202	5586	Brucella abortus	GCF_001402055.1	PRJNA284953	Italy	Europe	2011	Cattle	463032	16	3261518	99.7025	2	2	1		1		100	cgST383			0
203	9060	Brucella abortus	GCF_001402075.1	PRJNA284953	Italy	Europe	2011	Cattle	468701	19	3307982	99.7121	2	2	1		1		100	cgST384			0
204	12183	Brucella abortus	GCF_001401945.1	PRJNA284953	Italy	Europe	2011	Cattle	463438	14	3266812	99.7074	2	2	1		1		99.9	cgST386			2
205	1365.1	Brucella abortus	GCF_001401935.1	PRJNA284953	Italy	Europe	2011	Cattle	463781	13	3270818	99.7089	2	2	1		1		100	cgST77	Cluster 145		0
206	15074.1	Brucella abortus	GCF_001402095.1	PRJNA284953	Italy	Europe	2011	Cattle	462668	9	3259678	99.7062	2	2	1		1		100	cgST77	Cluster 145		0
207	9261	Brucella abortus	GCF_001402105.1	PRJNA284953	Italy	Europe	2011	Cattle	317225	18	3277110	99.6911	92	1	1		1		99.8	cgST330			3
208	3272	Brucella abortus	GCF_001402025.1	PRJNA284953	Italy	Europe	2011	Cattle	317338	19	3267534	99.6957	92	1	1		1		99.9	cgST67	Cluster 138		1
209	8979.3	Brucella abortus	GCF_001401995.1	PRJNA284953	Italy	Europe	2011	Buffalo	317338	19	3267534	99.6957	92	1	1		1		99.9	cgST67	Cluster 138		1
210	F3/07-1	Brucella abortus	GCF_000365725.1	PRJNA173585	Italy	Europe	2007		1161678	6	3285803	99.693	92	1	1		1		99.9	cgST328			1
211	2011.TE.11828.1.1	Brucella melitensis	GCF_006506025.1	PRJNA472876	Italy	Europe	2011	Cattle	251141	28	3288088	99.8469	-	11	1		1		99.9	cgST883			1
212	2011.TE.6076.1.1	Brucella melitensis	GCF_006507745.1	PRJNA472876	Italy	Europe	2011	Cattle	518488	25	3289041	99.8316	11	11	1		1		100	cgST131	Cluster 76		0
213	2016.TE.17271.1.1	Brucella melitensis	GCF_006517315.1	PRJNA472876	Italy	Europe	2016	Cattle	245584	34	3289069	99.8405	87	11	1		1		100	cgST136	Cluster 2		0
214	2016.CB.1265.1.7	Brucella melitensis	GCF_006506395.1	PRJNA472876	Italy	Europe	2016	Cattle	179169	37	3287998	99.8275	87	11	1		1		100	cgST137	Cluster 2		0
215	2015.IS.6043.1.8	Brucella melitensis	GCF_006507015.1	PRJNA472876	Italy	Europe	2015	Cattle	179273	47	3290822	99.8494	87	11	1		1		100	cgST843	Cluster 2		0
216	2015.IS.5947.1.7	Brucella melitensis	GCF_006506785.1	PRJNA472876	Italy	Europe	2015	Cattle	245584	34	3289539	99.8479	87	11	1		1		100	cgST138	Cluster 2		0
217	2011.TE.21031.1.1	Brucella melitensis	GCF_006507645.1	PRJNA472876	Italy	Europe	2011	Goat	291608	50	3295204	99.9766	73	7	1		1		99.9	cgST28	Cluster 34		1
218	2011.TE.11803.1.1	Brucella melitensis	GCF_006506005.1	PRJNA472876	Italy	Europe	2011	Goat	251224	35	3288504	99.8511	-	11	1		1		100	cgST882	Cluster 32		0
219	2011.TE.4488.1.1	Brucella melitensis	GCF_006505925.1	PRJNA472876	Italy	Europe	2011	Goat	121297	50	3289658	99.833	-	11	1		1		99.8	cgST47	Cluster 32		3
220	2011.TE.11810.1.1	Brucella melitensis	GCF_006507465.1	PRJNA472876	Italy	Europe	2011	Goat	175644	36	3288308	99.856	-	11	1		1		100	cgST47	Cluster 32		0
221	2011.TE.2461.1.1	Brucella melitensis	GCF_006506095.1	PRJNA472876	Italy	Europe	2011	Goat	251222	28	3289346	99.8366	11	11	1		1		99.9	cgST18	Cluster 38		1
222	2011.TE.3922.1.1	Brucella melitensis	GCF_006505895.1	PRJNA472876	Italy	Europe	2011	Goat	251264	27	3287902	99.8583	11	11	1		1		99.9	cgST18	Cluster 38		1
223	2011.TE.1995.1.1	Brucella melitensis	GCF_006506575.1	PRJNA472876	Italy	Europe	2011	Goat	518498	23	3288766	99.8501	11	11	1		1		99.9	cgST833			1
224	2011.TE.1169.1.1	Brucella melitensis	GCF_006506985.1	PRJNA472876	Italy	Europe	2011	Goat	251310	37	3290329	99.8593	-	43	1		1		100	cgST863	Cluster 64		0
225	2011.TE.11793.1.1	Brucella melitensis	GCF_006506855.1	PRJNA472876	Italy	Europe	2011	Goat	242120	35	3288834	99.8305	87	11	1		1		99.9	cgST836			1
226	2015.IS.2529.1.14	Brucella melitensis	GCF_006507915.1	PRJNA472876	Italy	Europe	2015	Goat	242102	41	3290145	99.837	87	11	1		1		99.9	cgST1	Cluster 2		2
227	2015.TE.16181.1.1	Brucella melitensis	GCF_006507365.1	PRJNA472876	Italy	Europe	2015	Goat	251286	29	3288261	99.8288	87	11	1		1		100	cgST134	Cluster 2		0
228	2015.TE.16173.1.1	Brucella melitensis	GCF_006506685.1	PRJNA472876	Italy	Europe	2015	Goat	251286	38	3290047	99.8453	87	11	1		1		100	cgST1	Cluster 2		0
229	2011.TE.13541.1.1	Brucella melitensis	GCF_006517325.1	PRJNA472876	Italy	Europe	2011	Goat	180945	45	3288689	99.8289	87	11	1		1		100	cgST1	Cluster 2		0
230	2014.TE.16510.1.2	Brucella melitensis	GCF_006508005.1	PRJNA472876	Italy	Europe	2014	Goat	242102	43	3289262	99.8533	87	11	1		1		100	cgST139	Cluster 2		0
231	BwIM_ITA_45	Brucella melitensis	GCF_002191355.1	PRJNA347914	Italy	Europe	2015	Human	2122850	2	3310467	99.8429	88	43	1		1		100	cgST860			0
232	BwIM_ITA_55	Brucella melitensis	GCF_002191375.1	PRJNA347914	Italy	Europe	2016	Human	2122899	2	3309727	99.8459	87	11	1		1		99.9	cgST851			1
233	2011.TE.19513.1.1	Brucella melitensis	GCF_006507815.1	PRJNA472876	Italy	Europe	2011	Human	250950	37	3290490	99.88	8	8	1		1		99.8	cgST716			4
234	2017.TE.3072.1.1	Brucella melitensis	GCF_006506565.1	PRJNA472876	Italy	Europe	2017	Human	133690	77	3296924	99.8568	89	11	1		1		99.8	cgST890			3
235	2011.TE.6299.1.2	Brucella melitensis	GCF_006507585.1	PRJNA472876	Italy	Europe	2011	Human	251222	28	3288874	99.8492	11	11	1		1		99.9	cgST18	Cluster 38		1
236	2011.TE.6299.1.1	Brucella melitensis	GCF_006507875.1	PRJNA472876	Italy	Europe	2011	Human	518510	25	3290917	99.8497	11	11	1		1		99.9	cgST18	Cluster 38		1
237	2013.TE.2547.1.1	Brucella melitensis	GCF_006507695.1	PRJNA472876	Italy	Europe	2013	Human	175575	39	3287526	99.8552	11	11	1		1		100	cgST834	Cluster 76		0
238	2015.TE.11847.1.2	Brucella melitensis	GCF_006506665.1	PRJNA472876	Italy	Europe	2015	Human	253227	35	3288381	99.8467	88	43	1		1		100	cgST29	Cluster 19		0
239	2015.TE.11845.1.1	Brucella melitensis	GCF_006507135.1	PRJNA472876	Italy	Europe	2015	Human	203153	39	3288664	99.8302	88	43	1		1		100	cgST29	Cluster 19		0
240	2015.TE.11847.1.1	Brucella melitensis	GCF_006507775.1	PRJNA472876	Italy	Europe	2015	Human	251302	37	3288872	99.8525	88	43	1		1		100	cgST29	Cluster 19		0
241	2016.TE.6008.1.1	Brucella melitensis	GCF_006506435.1	PRJNA472876	Italy	Europe	2016	Ibex	251301	36	3288397	99.8512	11	11	1		1		99.9	cgST831			1
242	2011.TE.11826.1.1	Brucella melitensis	GCF_006506205.1	PRJNA472876	Italy	Europe	2011	Sheep	245707	33	3289205	99.8449	89	11	1		1		100	cgST880	Cluster 35		0
243	2011.TE.4471.1.1	Brucella melitensis	GCF_006507595.1	PRJNA472876	Italy	Europe	2011	Sheep	251309	32	3289355	99.8566	89	11	1		1		100	cgST30	Cluster 35		0
244	2011.TE.4479.1.1	Brucella melitensis	GCF_006506195.1	PRJNA472876	Italy	Europe	2011	Sheep	251312	30	3288842	99.8356	89	11	1		1		100	cgST30	Cluster 35		0
245	2011.TE.4478.1.1	Brucella melitensis	GCF_006506895.1	PRJNA472876	Italy	Europe	2011	Sheep	251311	31	3289146	99.8333	89	11	1		1		100	cgST30	Cluster 35		0
246	2011.TE.4474.1.1	Brucella melitensis	GCF_006507455.1	PRJNA472876	Italy	Europe	2011	Sheep	251310	32	3288782	99.8594	89	11	1		1		100	cgST30	Cluster 35		0
247	2012.TE.18485.1.1	Brucella melitensis	GCF_006507175.1	PRJNA472876	Italy	Europe	2012	Sheep	221279	38	3288449	99.8588	89	11	1		1		100	cgST885			0
248	2011.TE.11789.1.1	Brucella melitensis	GCF_006507855.1	PRJNA472876	Italy	Europe	2011	Sheep	493261	24	3292426	99.8494	89	11	1		1		100	cgST886	Cluster 129		0
249	2013.TE.15005.1.1	Brucella melitensis	GCF_006508015.1	PRJNA472876	Italy	Europe	2013	Sheep	177673	38	3287457	99.8506	89	11	1		1		100	cgST884	Cluster 129		0
250	2011.TE.4491.1.1	Brucella melitensis	GCF_006507565.1	PRJNA472876	Italy	Europe	2011	Sheep	189743	36	3289269	99.8477	-	11	1		1		100	cgST881	Cluster 32		0
251	2011.TE.11844.1.1	Brucella melitensis	GCF_006517305.1	PRJNA472876	Italy	Europe	2011	Sheep	326116	57	3322265	99.8521	-	11	1		1		100	cgST47	Cluster 32		0
252	2011.TE.1994.1.1	Brucella melitensis	GCF_006507425.1	PRJNA472876	Italy	Europe	2011	Sheep	251264	28	3288099	99.8543	11	11	1		1		99.9	cgST18	Cluster 38		1
253	2011.TE.6844.1.1	Brucella melitensis	GCF_006507555.1	PRJNA472876	Italy	Europe	2011	Sheep	221376	36	3287787	99.8452	-	88	1		1		100	cgST828			0
254	2011.TE.6838.1.1	Brucella melitensis	GCF_006506105.1	PRJNA472876	Italy	Europe	2011	Sheep	251300	34	3288713	99.8503	-	88	1		1		100	cgST827	Cluster 125		0
255	2011.TE.6839.1.1	Brucella melitensis	GCF_006506975.1	PRJNA472876	Italy	Europe	2011	Sheep	249732	36	3288626	99.833	-	88	1		1		100	cgST826	Cluster 125		0
256	2011.TE.6057.1.1	Brucella melitensis	GCF_006506995.1	PRJNA472876	Italy	Europe	2011	Sheep	276462	30	3288163	99.8386	11	11	1		1		100	cgST131	Cluster 76		0
257	2011.TE.21687.1.1	Brucella melitensis	GCF_006506625.1	PRJNA472876	Italy	Europe	2011	Sheep	251208	38	3295448	99.8286	88	43	1		1		99.9	cgST868			1
258	2011.TE.7556.1.1	Brucella melitensis	GCF_006506725.1	PRJNA472876	Italy	Europe	2011	Sheep	374637	43	3297307	99.8526	88	43	1		1		100	cgST864			0
259	2011.TE.2299.1.1	Brucella melitensis	GCF_006506935.1	PRJNA472876	Italy	Europe	2011	Sheep	245588	30	3288249	99.846	88	43	1		1		99.9	cgST859			1
260	2011.TE.1171.1.1	Brucella melitensis	GCF_006506235.1	PRJNA472876	Italy	Europe	2011	Sheep	251310	33	3289283	99.8401	88	43	1		1		100	cgST861	Cluster 64		0
261	2011.TE.1164.1.1	Brucella melitensis	GCF_006506925.1	PRJNA472876	Italy	Europe	2011	Sheep	245565	37	3290412	99.8419	88	43	1		1		100	cgST862	Cluster 64		0
262	2011.TE.11791.1.1	Brucella melitensis	GCF_006506835.1	PRJNA472876	Italy	Europe	2011	Sheep	251285	35	3288814	99.8581	87	11	1		1		99.9	cgST838			2
263	2013.TE.15003.1.1	Brucella melitensis	GCF_006506735.1	PRJNA472876	Italy	Europe	2013	Sheep	155734	138	3325892	99.8536	115	11	1		1		100	cgST857			0
264	2011.TE.4500.1.1	Brucella melitensis	GCF_006506015.1	PRJNA472876	Italy	Europe	2011	Sheep	251286	31	3288916	99.8476	115	11	1		1		100	cgST140	Cluster 176		0
265	2011.TE.11798.1.1	Brucella melitensis	GCF_006506965.1	PRJNA472876	Italy	Europe	2011	Sheep	251273	60	3304092	99.8556	115	11	1		1		100	cgST140	Cluster 176		0
266	2011.TE.4484.1.1	Brucella melitensis	GCF_006507545.1	PRJNA472876	Italy	Europe	2011	Sheep	251319	31	3288226	99.8487	87	11	1		1		100	cgST855			0
267	2011.TE.4496.1.1	Brucella melitensis	GCF_006506035.1	PRJNA472876	Italy	Europe	2011	Sheep	251294	32	3288437	99.8312	87	11	1		1		99.9	cgST854	Cluster 49		1
268	2011.TE.11821.1.1	Brucella melitensis	GCF_006506115.1	PRJNA472876	Italy	Europe	2011	Sheep	251294	33	3288466	99.8466	87	11	1		1		99.9	cgST45	Cluster 49		1
269	2011.TE.11815.1.1	Brucella melitensis	GCF_006507685.1	PRJNA472876	Italy	Europe	2011	Sheep	460137	28	3288339	99.8531	87	11	1		1		99.9	cgST45	Cluster 49		1
270	2011.TE.11814.1.1	Brucella melitensis	GCF_006507445.1	PRJNA472876	Italy	Europe	2015	Sheep	246983	31	3287661	99.8431	87	11	1		1		99.9	cgST45	Cluster 49		1
271	2011.TE.11842.1.1	Brucella melitensis	GCF_006507905.1	PRJNA472876	Italy	Europe	2011	Sheep	251231	32	3291194	99.8496	87	11	1		1		99.9	cgST852	Cluster 127		1
272	2011.TE.12841.1.1	Brucella melitensis	GCF_006507825.1	PRJNA472876	Italy	Europe	2011	Sheep	372733	57	3302579	99.8495	87	11	1		1		99.9	cgST850	Cluster 126		1
273	2011.TE.12372.1.1	Brucella melitensis	GCF_006505995.1	PRJNA472876	Italy	Europe	2011	Sheep	180680	35	3288136	99.8566	87	11	1		1		99.9	cgST849	Cluster 126		1
274	2015.IS.3681.1.8	Brucella melitensis	GCF_006506505.1	PRJNA472876	Italy	Europe	2015	Sheep	251287	32	3288707	99.861	87	11	1		1		100	cgST132	Cluster 2		0
275	2015.CB.2220.1.19	Brucella melitensis	GCF_006507295.1	PRJNA472876	Italy	Europe	2015	Sheep	245584	31	3287017	99.8441	87	11	1		1		100	cgST1	Cluster 2		0
276	2015.TE.16194.1.1	Brucella melitensis	GCF_006507075.1	PRJNA472876	Italy	Europe	2015	Sheep	242102	32	3288259	99.8473	87	11	1		1		100	cgST1	Cluster 2		0
277	2015.TE.16189.1.1	Brucella melitensis	GCF_006506465.1	PRJNA472876	Italy	Europe	2015	Sheep	251554	33	3288889	99.847	87	11	1		1		100	cgST1	Cluster 2		0
278	2015.TE.16142.1.2	Brucella melitensis	GCF_006507975.1	PRJNA472876	Italy	Europe	2015	Sheep	245584	35	3288618	99.8437	87	11	1		1		100	cgST1	Cluster 2		0
279	2015.CB.3742.1.27	Brucella melitensis	GCF_006507235.1	PRJNA472876	Italy	Europe	2015	Sheep	242094	32	3287806	99.8291	87	11	1		1		100	cgST1	Cluster 2		0
280	2015.TE.16165.1.2	Brucella melitensis	GCF_006507245.1	PRJNA472876	Italy	Europe	2015	Sheep	242102	36	3288518	99.8508	87	11	1		1		100	cgST1	Cluster 2		0
281	2015.IS.2533.1.11	Brucella melitensis	GCF_006506295.1	PRJNA472876	Italy	Europe	2015	Sheep	242438	37	3290558	99.8494	87	11	1		1		100	cgST1	Cluster 2		0
282	2015.IS.3088.1.42	Brucella melitensis	GCF_006506425.1	PRJNA472876	Italy	Europe	2015	Sheep	221339	171	3349461	99.8507	87	11	1		1		100	cgST135	Cluster 2		0
283	2012.TE.24226.1.1	Brucella melitensis	GCF_006507325.1	PRJNA472876	Italy	Europe	2012	Sheep	184382	43	3289454	99.8541	87	11	1		1		100	cgST1	Cluster 2		0
284	2015.TE.21825.1.1	Brucella melitensis	GCF_006507345.1	PRJNA472876	Italy	Europe	2015	Sheep	251285	31	3288333	99.847	87	11	1		1		100	cgST133	Cluster 2		0
285	2015.IS.3413.1.7	Brucella melitensis	GCF_006506385.1	PRJNA472876	Italy	Europe	2015	Sheep	221347	32	3288583	99.8586	87	11	1		1		100	cgST1	Cluster 2		0
286	2015.IS.2547.1.11	Brucella melitensis	GCF_006507665.1	PRJNA472876	Italy	Europe	2015	Sheep	242102	37	3289743	99.8478	87	11	1		1		100	cgST1	Cluster 2		0
287	2015.CB.3742.1.20	Brucella melitensis	GCF_006508025.1	PRJNA472876	Italy	Europe	2015	Sheep	251286	31	3288649	99.8576	87	11	1		1		100	cgST1	Cluster 2		0
288	2015.TE.11849.1.3	Brucella melitensis	GCF_006507945.1	PRJNA472876	Italy	Europe	2015	Sheep	170074	40	3288116	99.844	87	11	1		1		99.9	cgST845	Cluster 2		1
289	2015.TE.16142.1.1	Brucella melitensis	GCF_006506745.1	PRJNA472876	Italy	Europe	2015	Sheep	242102	33	3287972	99.85	87	11	1		1		100	cgST1	Cluster 2		0
290	2013.TE.15028.1.1	Brucella melitensis	GCF_006507225.1	PRJNA472876	Italy	Europe	2013	Sheep	126773	59	3287774	99.8319	87	11	1		1		99.5	cgST856			9
291	2015.IS.3088.1.30	Brucella melitensis	GCF_006506515.1	PRJNA472876	Italy	Europe	2015	Sheep	185971	195	3353513	99.8522	87	11	1		1		99.8	cgST1	Cluster 2		3
292	2016.TE.17270.1.1	Brucella melitensis	GCF_006517335.1	PRJNA472876	Italy	Europe	2016	Sheep	189744	44	3289266	99.8462	87	11	1		1		99.9	cgST1	Cluster 2		1
293	2015.IS.5088.1.8	Brucella melitensis	GCF_006506545.1	PRJNA472876	Italy	Europe	2015	Sheep	146306	46	3287620	99.8466	87	11	1		1		99.8	cgST840	Cluster 2		4
294	2016.TE.705.1.1	Brucella melitensis	GCF_006507185.1	PRJNA472876	Italy	Europe	2015	Sheep	245584	38	3288094	99.827	87	11	1		1		100	cgST1	Cluster 2		0
295	F15/06-7	Brucella melitensis	GCF_000365845.1	PRJNA178707	Italy	Europe	2006	Human	469254	12	3300543	99.8474	-	11	1		1		99.9	cgST853	Cluster 127		1
296	F5/07-239A	Brucella melitensis	GCF_000366985.1	PRJNA173604	Italy	Europe	2007	Sheep	1022034	9	3300614	99.8513	87	11	1		1		99.9	cgST837			2
297	F9/06-1	Brucella suis	GCF_000371325.1	PRJNA173538	Italy	Europe		Pig	229586	20	3321764	99.6225	40	15	1		1		100	cgST49	Cluster 33		0
298	79/122	Brucella canis	GCF_000370585.1	PRJNA173506	Japan	Asia	1997	Dog	1687446	3	3289630	99.6407	21	21	1		1		99.5	cgST541			8
299	BwIM_JOR_13	Brucella melitensis	GCF_002191395.1	PRJNA347914	Jordan	Asia	2015	Human	2126290	2	3312622	99.8744	-	8	1		1		99.9	cgST698			2
300	63/294	Brucella abortus	GCF_000370065.1	PRJNA173575	Kenya	Africa	1963		193128	32	3285630	99.6938	37	38	1		1		97.5	cgST87	Cluster 153		44
301	F3/01-300	Brucella abortus	GCF_000365745.1	PRJNA176541	Kosovo	Europe	2001	Cattle	2081626	3	3286422	99.69	1	1	1		1		100	cgST33	Cluster 46		0
302	F8/01-155	Brucella melitensis	GCF_000370685.1	PRJNA173633	Kosovo	Europe	2001	Cattle	465661	11	3299548	99.8792	8	8	1		1		100	cgST111	Cluster 165		0
303	KU/RCF-03	Brucella melitensis	GCF_001702375.1	PRJNA278809	Kuwait	Asia	2014	Human	189106	43	3283635	99.9054	-	-	1		1		99.9	cgST813			2
304	KU/RCF-84	Brucella melitensis	GCF_001702305.1	PRJNA278809	Kuwait	Asia	2014	Human	293285	34	3289577	99.8668	38	8	1		1		100	cgST704			0
305	KU/RCF-31	Brucella melitensis	GCF_001702315.1	PRJNA278809	Kuwait	Asia	2014	Human	176881	49	3289202	99.8658	8	8	1		1		99.8	cgST636			4
306	KU/RCF-64	Brucella melitensis	GCF_001702335.1	PRJNA278809	Kuwait	Asia	2014	Human	268511	40	3290511	99.8708	-	8	1		1		99.9	cgST699			1
307	BwIM_KWT_42	Brucella melitensis	GCF_002191895.1	PRJNA347914	Kuwait	Asia	2016	Human	2125948	2	3311497	99.8748	8	8	1		1		99.8	cgST635			4
308	CMUL 003	Brucella species	GCF_001937805.1	PRJNA344953	Lebanon	Asia	2014	Human	249585	37	3290766	99.878	8	8	1		1		99.7	cgST743		Brucella melitensis	5
309	CMUL 004	Brucella species	GCF_001937895.1	PRJNA344954	Lebanon	Asia	2014	Human	139477	55	3297691	99.8803	8	8	1		1		99.8	cgST717		Brucella melitensis	3
310	CMUL 010	Brucella species	GCF_001766425.1	PRJNA345551	Lebanon	Asia	2014	Human	139502	53	3296299	99.8799	38	8	1		1		99.8	cgST713		Brucella melitensis	4
311	CMUL 015	Brucella species	GCF_001937825.1	PRJNA344958	Lebanon	Asia	2014	Human	221709	80	3322766	99.8784	8	8	1		1		99.7	cgST744		Brucella melitensis	5
312	CMUL 018	Brucella species	GCF_001766475.1	PRJNA345558	Lebanon	Asia	2014	Human	117191	67	3299689	99.8733	8	8	1		1		99.8	cgST718		Brucella melitensis	4
313	CMUL 030	Brucella species	GCF_002150345.1	PRJNA357019	Lebanon	Asia	2014	Human	139492	44	3294714	99.8778	157	8	1		1		99.7	cgST659		Brucella melitensis	5
314	CMUL 034	Brucella species	GCF_002150395.1	PRJNA357030	Lebanon	Asia	2014	Human	135088	55	3296658	99.8814	38	8	1		1		99.8	cgST692	Cluster 60	Brucella melitensis	4
315	CMUL 014	Brucella species	GCF_001937915.1	PRJNA344957	Lebanon	Asia	2014	Human	276637	34	3291305	99.8684	8	8	1				89.2	-		Brucella melitensis	191
316	CMUL 031	Brucella species	GCF_002150355.1	PRJNA357021	Lebanon	Asia	2014	Human	276632	35	3292160	99.8702	8	8	1				89.2	-		Brucella melitensis	190
317	CMUL 024	Brucella species	GCF_001938135.1	PRJNA349236	Lebanon	Asia	2014	Human	222632	32	3290045	99.8769	38	8	1		1		100	cgST27	Cluster 54	Brucella melitensis	0
318	CMUL 025	Brucella species	GCF_001937795.1	PRJNA344962	Lebanon	Asia	2014	Human	222620	34	3290178	99.8774	38	8	1		1		100	cgST27	Cluster 54	Brucella melitensis	0
319	CMUL 026	Brucella species	GCF_001938165.1	PRJNA349238	Lebanon	Asia	2014	Human	156020	51	3295882	99.8741	38	8	1		1		99.9	cgST27	Cluster 54	Brucella melitensis	1
320	CMUL 027	Brucella species	GCF_001937875.1	PRJNA344963	Lebanon	Asia	2014	Human	222656	36	3290677	99.8762	38	8	1		1		99.9	cgST27	Cluster 54	Brucella melitensis	1
321	CMUL 08	Brucella species	GCF_001938045.1	PRJNA348685	Lebanon	Asia	2014	Human	138606	56	3297935	99.8749	38	8	1		1		99.9	cgST691	Cluster 60	Brucella melitensis	1
322	VRI 4799/15	Brucella melitensis	GCF_002245235.1	PRJNA380526	Malaysia	Asia	2015	Goat	172218	37	3288129	99.8625	82	39	1		1		100	cgST647			0
323	VRI 6856/11	Brucella melitensis	GCF_002245205.1	PRJNA380526	Malaysia	Asia	2011	Goat	155918	41	3288365	99.8812	82	39	1		1		99.9	cgST645	Cluster 40		1
324	VRI 6530/11	Brucella melitensis	GCF_002245225.1	PRJNA380526	Malaysia	Asia	2011	Goat	201455	32	3288719	99.8827	82	39	1		1		99.9	cgST644	Cluster 40		1
325	BMM 13/15	Brucella melitensis	GCF_002204335.1	PRJNA380526	Malaysia	Asia	2015	Human	189507	35	3288783	99.8812	82	39	1		1		100	cgST646	Cluster 40		0
326	B115	Brucella melitensis	GCF_000365865.1	PRJNA178706	Malta	Europe	1962	Goat	1177377	5	3291764	99.9689	7	7	1		1		99.8	cgST793			4
327	84/26	Brucella abortus	GCF_000370265.1	PRJNA173501	Mexico	North America	1984	Human	1925967	4	3305799	99.6929	60	29	1		1		99.9	cgST360			2
328	R42-08	Brucella abortus	GCF_000370565.1	PRJNA173510	Mongolia	Asia	2008	Cattle	1919048	4	3291715	99.7	96	2	1		1		100	cgST78	Cluster 16		0
329	BwIM_MAR_25	Brucella melitensis	GCF_002191415.1	PRJNA347914	Morocco	Africa	2016	Human	2122878	2	3310615	99.8425	114	11	1		1		99.9	cgST893			2
330	88/217	Brucella abortus	GCF_000370345.1	PRJNA176537	Mozambique	Africa	1988	Cattle	558365	10	3271247	99.6947	36	37	1		1		97.8	cgST403	Cluster 105		38
331	88/226	Brucella abortus	GCF_000366445.1	PRJNA173616	Mozambique	Africa	1988	Cattle	1873455	3	3286132	99.6995	1	1	1		1		99.9	cgST320			1
332	80/108	Brucella abortus	GCF_000366365.1	PRJNA173620	New Zealand	Oceania	1980	Cattle	2081605	3	3295972	99.6846	1	1	1		1		99.8	cgST315			3
333	80/125	Brucella ovis	GCF_000367065.1	PRJNA173540	New Zealand	Oceania	1980	Sheep	306085	23	3303334	99.5257	13	13	1		1		98.7	cgST932	Cluster 132		23
334	65/110	Brucella abortus	GCF_000366105.1	PRJNA173631	Nigeria	Africa	1965		382166	11	3281592	99.701	33	34	1		1		99.6	cgST85	Cluster 151		7
335	80/101	Brucella abortus	GCF_000370225.1	PRJNA173586	Nigeria	Africa	1980		1159812	8	3278730	99.6977	35	36	1		1		99.5	cgST82	Cluster 148		9
336	Uk24/06	Brucella melitensis	GCF_000370785.1	PRJNA173590	Nigeria	Africa	2006	Human	696205	7	3295037	99.909	86	12	1		1		99.9	cgST810			2
337	NI240	Brucella abortus	GCF_000365665.1	PRJNA173556	United Kingdom	Europe	2008	Cattle	702587	7	3285688	99.6934	1	1	1		1		100	cgST3	Cluster 1		0
338	NI274	Brucella abortus	GCF_000365805.1	PRJNA173557	United Kingdom	Europe	2008	Cattle	1129382	7	3285480	99.6907	1	1	1		1		100	cgST255	Cluster 1		0
339	NI352	Brucella abortus	GCF_000370505.1	PRJNA173558	United Kingdom	Europe	2008	Cattle	1760005	4	3286581	99.7011	1	1	1		1		100	cgST3	Cluster 1		0
340	NI380	Brucella abortus	GCF_000366185.1	PRJNA173559	United Kingdom	Europe	2008	Cattle	2124153	2	3286460	99.6942	1	1	1		1		100	cgST3	Cluster 1		0
341	NI388	Brucella abortus	GCF_000365685.1	PRJNA173561	United Kingdom	Europe	2008	Cattle	1903109	3	3287413	99.6959	1	1	1		1		100	cgST3	Cluster 1		0
342	NI422	Brucella abortus	GCF_000370525.1	PRJNA173562	United Kingdom	Europe	2008	Cattle	2072714	4	3286304	99.6891	1	1	1		1		100	cgST251	Cluster 1		0
343	NI492	Brucella abortus	GCF_000365825.1	PRJNA173563	United Kingdom	Europe	2008	Cattle	1162323	4	3281037	99.6943	1	1	1		1		100	cgST3	Cluster 1		0
344	NI495a	Brucella abortus	GCF_000370545.1	PRJNA173564	United Kingdom	Europe	2008	Cattle	1873617	4	3286963	99.6868	1	1	1		1		100	cgST3	Cluster 1		0
345	NI518	Brucella abortus	GCF_000366645.1	PRJNA173554	United Kingdom	Europe	2008	Cattle	2124179	2	3286494	99.698	1	1	1		1		100	cgST3	Cluster 1		0
346	NI593	Brucella abortus	GCF_000366685.1	PRJNA173565	United Kingdom	Europe	2008	Cattle	2081518	3	3285845	99.6993	1	1	1		1		100	cgST249	Cluster 1		0
347	NI613	Brucella abortus	GCF_000366745.1	PRJNA173566	United Kingdom	Europe	2008	Cattle	1717122	6	3285926	99.7046	1	1	1		1		100	cgST3	Cluster 1		0
348	NI622	Brucella abortus	GCF_000366725.1	PRJNA173567	United Kingdom	Europe	2008	Cattle	2124110	2	3286410	99.694	1	1	1		1		100	cgST3	Cluster 1		0
349	NI628	Brucella abortus	GCF_000366665.1	PRJNA173553	United Kingdom	Europe	2008	Cattle	2018309	6	3286455	99.7002	1	1	1		1		100	cgST3	Cluster 1		0
350	NI633	Brucella abortus	GCF_000366765.1	PRJNA173568	United Kingdom	Europe	2008	Cattle	2081420	4	3286129	99.6846	1	1	1		1		100	cgST3	Cluster 1		0
351	NI639	Brucella abortus	GCF_000366705.1	PRJNA173569	United Kingdom	Europe	2008	Cattle	2069872	4	3286209	99.6973	1	1	1		1		100	cgST3	Cluster 1		0
352	NI645	Brucella abortus	GCF_000366785.1	PRJNA173570	United Kingdom	Europe	2008	Cattle	2069935	4	3285848	99.702	1	1	1		1		100	cgST3	Cluster 1		0
353	NI649	Brucella abortus	GCF_000366805.1	PRJNA173555	United Kingdom	Europe	2008	Cattle	1759359	6	3286031	99.7001	1	1	1		1		100	cgST3	Cluster 1		0
354	NIPH_Bru9	Brucella melitensis	GCF_900236375.1	PRJEB23353	Norway	Europe	2003	Human	2117218	2	3295073	99.9229	12	12	1		1		99.9	cgST814	Cluster 43		1
355	NIPH_Bru5	Brucella melitensis	GCF_900236555.1	PRJEB23353	Norway	Europe	1999	Human	2116986	2	3295047	99.8919	132	8	1		1		100	cgST663			0
356	NIPH_Bru10	Brucella melitensis	GCF_900236575.1	PRJEB23353	Norway	Europe	2009	Human	2117043	2	3294987	99.9108	-	8	1		1		99.9	cgST791			1
357	NIPH_Bru7	Brucella melitensis	GCF_900236335.1	PRJEB23353	Norway	Europe	2002	Human	2116992	2	3295083	99.8928	8	8	1		1		100	cgST760			0
358	NIPH_Bru46	Brucella melitensis	GCF_900236495.1	PRJEB23353	Norway	Europe	2016	Human	2117205	2	3295056	99.9215	-	12	1		1		100	cgST823			0
359	NIPH_Bru24	Brucella melitensis	GCF_900236485.1	PRJEB23353	Norway	Europe	2012	Human	2117205	2	3295085	99.9218	-	12	1		1		100	cgST822			0
360	NIPH_Bru1	Brucella melitensis	GCF_900236585.1	PRJEB23353	Norway	Europe	2005	Human	2117282	2	3295066	99.922	12	12	1		1		99.9	cgST815			2
361	NIPH_Bru11	Brucella melitensis	GCF_900236425.1	PRJEB23353	Norway	Europe	2010	Human	2117236	2	3295104	99.9216	12	12	1		1		99.9	cgST819			1
362	NIPH_Bru4	Brucella melitensis	GCF_900236535.1	PRJEB23353	Norway	Europe	2006	Human	2117155	2	3295033	99.9222	12	12	1		1		99.9	cgST816			1
363	NIPH_Bru2	Brucella melitensis	GCF_900236445.1	PRJEB23353	Norway	Europe	2006	Human	2117017	2	3295128	99.8925	8	8	1		1		99.9	cgST723			1
364	NIPH_Bru20	Brucella melitensis	GCF_900236355.1	PRJEB23353	Norway	Europe	2011	Human	2116992	2	3295079	99.892	8	8	1		1		99.8	cgST721			3
365	NIPH_Bru6	Brucella melitensis	GCF_900236525.1	PRJEB23353	Norway	Europe	1999	Human	2117009	2	3295083	99.8916	157	8	1		1		99.9	cgST660			1
366	NIPH_Bru41	Brucella melitensis	GCF_900236395.1	PRJEB23353	Norway	Europe	2014	Human	2117090	2	3295219	99.8912	38	8	1		1		99.9	cgST119	Cluster 31		1
367	NIPH_Bru40	Brucella melitensis	GCF_900236365.1	PRJEB23353	Norway	Europe	2014	Human	2117105	2	3295230	99.8915	38	8	1		1		99.9	cgST119	Cluster 31		1
368	NIPH_Bru8	Brucella melitensis	GCF_900236565.1	PRJEB23353	Norway	Europe	2003	Human	2117003	2	3295107	99.8919	38	8	1		1		99.9	cgST669	Cluster 42		1
369	NIPH_Bru23	Brucella melitensis	GCF_900236435.1	PRJEB23353	Norway	Europe	2012	Human	2117031	2	3295145	99.891	38	8	1		1		100	cgST682			0
370	NIPH_Bru48	Brucella melitensis	GCF_900236415.1	PRJEB23353	Norway	Europe	2016	Human	2117062	2	3295221	99.8906	38	8	1		1		99.9	cgST708			1
371	NIPH_Bru13	Brucella melitensis	GCF_900236405.1	PRJEB23353	Norway	Europe	2010	Human	2117044	2	3295161	99.8915	38	8	1		1		100	cgST687			0
372	NIPH_Bru36	Brucella melitensis	GCF_900236545.1	PRJEB23353	Norway	Europe	2013	Human	2117054	2	3295203	99.8911	-	8	1		1		100	cgST122	Cluster 170		0
373	NIPH_Bru37	Brucella melitensis	GCF_900236385.1	PRJEB23353	Norway	Europe	2013	Human	2117029	2	3295156	99.8912	-	8	1		1		100	cgST122	Cluster 170		0
374	NIPH_Bru44	Brucella melitensis	GCF_900236455.1	PRJEB23353	Norway	Europe	2015	Human	2117059	2	3295212	99.8908	38	8	1		1		100	cgST696			0
375	NIPH_Bru45	Brucella melitensis	GCF_900236465.1	PRJEB23353	Norway	Europe	2016	Human	2116960	2	3295087	99.8933	8	8	1		1		100	cgST638			0
376	NIPH_Bru47	Brucella melitensis	GCF_900236345.1	PRJEB23353	Norway	Europe	2016	Human	2117000	2	3294929	99.8969	-	8	1		1		99.9	cgST631			2
377	NIPH_Bru43	Brucella melitensis	GCF_900236515.1	PRJEB23353	Norway	Europe	2015	Human	2116999	2	3295070	99.8919	8	8	1		1		99.9	cgST628			1
378	F3/02	Brucella melitensis	GCF_000366965.1	PRJNA173599	Norway	Europe	2002	Human	360641	12	3290007	99.9666	7	7	1		1		99.9	cgST805			1
379	23a-1	Brucella pinnipedialis	GCF_015624465.1	PRJNA664313	Norway	Europe	2002	Sheep	2120314	2	3312423	99.6877	-	-	1		1		98.1	cgST433			33
380	BG2 (S27)	Brucella melitensis	GCF_000370625.1	PRJNA173535	Pakistan	Asia	2008	Goat	800902	10	3297780	99.8739	8	8	1		1		99.8	cgST641			3
381	63/168	Brucella abortus	GCF_000370045.1	PRJNA173571	Poland	Europe	1963	Pig	968643	10	3287091	99.711	59	1	1		1		99.5	cgST331			8
382	63/59	Brucella abortus	GCF_000366605.1	PRJNA173584	Poland	Europe	1963		2018325	5	3286377	99.7	61	1	1		1		99.5	cgST327			8
383	F10/05-11	Brucella abortus	GCF_000370385.1	PRJNA173502	Portugal	Europe	2005	Cattle	1162193	4	3292824	99.6981	80	28	1		1		99.8	cgST265			3
384	F2/06-8	Brucella abortus	GCF_000365605.1	PRJNA173614	Portugal	Europe	2006	Goat	1157730	4	3284467	99.7058	1	1	1		1		99.8	cgST69	Cluster 65		4
385	F5/04-7	Brucella abortus	GCF_000370425.1	PRJNA173624	Portugal	Europe	2004	Cattle	669956	8	3279933	99.7096	2	2	1		1		99.9	cgST76	Cluster 66		1
386	F2/06-6	Brucella melitensis	GCF_000366945.1	PRJNA173634	Portugal	Europe	2006	Sheep	281855	15	3297610	99.8796	8	8	1		1		99.9	cgST787			1
387	PT09143	Brucella suis	GCF_000698245.1	PRJNA241449	Portugal	Europe	2009	Pig	1926480	2	3324765	99.6021	39	15	1		1		99.6	cgST928			7
388	PT09172	Brucella suis	GCF_000698285.1	PRJNA242123	Portugal	Europe	2009	Pig	1926716	2	3325042	99.6007	39	15	1		1		99.5	cgST925			8
389	90/50	Brucella abortus	GCF_000366465.1	PRJNA173618	Saudi Arabia	Asia	1990	Cattle	1111727	4	3286330	99.7041	1	1	1		1		99.8	cgST279			3
390	BwIM_SAU_09	Brucella melitensis	GCF_002191915.1	PRJNA347914	Saudi Arabia	Asia	2015	Human	2125987	2	3311334	99.8748	8	8	1		1		99.8	cgST634			4
391	KSA_BM_07	Brucella melitensis	GCF_003432005.1	PRJNA485025	Saudi Arabia	Asia	2017	Sheep	251053	21	3290234	99.8816	38	8	1		1		99.9	cgST690			1
392	78/32	Brucella abortus	GCF_000370205.1	PRJNA176538	Senegal	Africa	1978	Cattle	931991	9	3282227	99.7004	72	36	1		1		99.4	cgST81	Cluster 147		11
393	532	Brucella melitensis	GCF_017177395.1	PRJNA647424	Serbia	Europe	2020	Cattle	251039	29	3292342	99.8767	8	8	1		1		99.9	cgST657			1
394	533	Brucella melitensis	GCF_017177315.1	PRJNA647424	Serbia	Europe	2020	Cattle	296915	28	3291856	99.8788	8	8	1		1		100	cgST110	Cluster 164		0
395	BwIM_SOM_36b	Brucella melitensis	GCF_002191935.1	PRJNA347914	Somalia	Africa	2014	Human	2124711	2	3303645	99.9107	12	12	1		1		99.9	cgST129	Cluster 174		1
396	BwIM_SOM_36a	Brucella melitensis	GCF_002191435.1	PRJNA347914	Somalia	Africa	2014	Human	2124377	2	3303199	99.9105	12	12	1		1		99.9	cgST129	Cluster 174		1
397	UK14/06	Brucella melitensis	GCF_000370725.1	PRJNA173577	Somalia	Africa	2006	Human	885434	7	3295672	99.9149	84	12	1		1		99.9	cgST820			2
398	UK19/04	Brucella melitensis	GCF_000367045.1	PRJNA173591	Somalia	Africa	2005	Human	640222	7	3296038	99.9126	12	12	1		1		99.9	cgST128	Cluster 43		1
399	UK22/06	Brucella melitensis	GCF_000366585.1	PRJNA173589	Somalia	Africa	2006	Human	465420	12	3232427	99.8814	83	42	1		1		98	cgST720			35
400	UK23/06	Brucella melitensis	GCF_000370765.1	PRJNA173602	Somalia	Africa	2006	Human	1055151	6	3295911	99.9111	85	12	1		1		99.9	cgST821			2
401	F7/05A	Brucella canis	GCF_000367305.1	PRJNA176539	South Africa	Africa	2005	Dog	1110398	3	3217065	99.6429	49	21	1		1		97.6	cgST545			42
402	A13334	Brucella abortus	GCF_000238175.1	PRJNA74681	South Korea	Asia		Cattle	2123773	2	3286032	99.6956	5	5	1		1		99.9	cgST278			2
403	A52141	Brucella canis	GCF_000238195.1	PRJNA74683	South Korea	Asia		Dog	2107023	2	3277512	99.6291	21	21	1		1		99.3	cgST544			12
404	80/102	Brucella abortus	GCF_000366345.1	PRJNA173625	Spain	Europe	1980	Cattle	983722	5	3278510	99.7062	2	2	1		1		100	cgST75	Cluster 144		0
405	88/19	Brucella abortus	GCF_000366425.1	PRJNA173572	Spain	Europe	1988	Cattle	700282	4	3284328	99.7024	61	1	1		1		99.8	cgST326			3
406	BC95	Brucella abortus	GCF_000477635.1	PRJNA213741	Spain	Europe	1997	Cattle	80282	71	3255300	99.7015	-	-	1		1		97.6	cgST380			42
407	81/8	Brucella ovis	GCF_000370905.1	PRJNA173539	Spain	Europe	1981	Sheep	364743	24	3300454	99.522	13	13	1		1		98.8	cgST948			21
408	F5/06	Brucella species	GCF_000370985.1	PRJNA173531	Spain	Europe	2006	Dolphin	1942799	4	3360293	99.6221	56	49	1		1		97.2	cgST460		Brucella ceti	50
409	Bs396CITA	Brucella suis	GCF_000698345.1	PRJNA242297	Spain	Europe	2009	Pig	1927083	2	3328458	99.6082	40	15	1		1		99.8	cgST918			3
410	Bs364CITA	Brucella suis	GCF_000698325.1	PRJNA242287	Spain	Europe	2008	Pig	1927594	2	3328972	99.6107	40	15	1		1		99.8	cgST917			3
411	Bs143CITA	Brucella suis	GCF_000699025.1	PRJNA242205	Spain	Europe	2005		1926295	2	3324539	99.6012	39	15	1		1		99.6	cgST927			7
412	F4/06-146	Brucella suis	GCF_000365705.1	PRJNA176534	Spain	Europe	2006	Pig	864587	11	3317103	99.6147	39	15	1		1		99.7	cgST923			6
413	F6/05-2	Brucella abortus	GCF_000365765.1	PRJNA173574	Sudan	Africa	2005	Cattle	554031	12	3279063	99.6893	32	33	1		1		99.7	cgST399	Cluster 104		6
414	F6/05-3	Brucella abortus	GCF_000370445.1	PRJNA173629	Sudan	Africa	2005		392144	13	3278987	99.7039	6	6	1		1		99.8	cgST14	Cluster 36		4
415	F6/05-4	Brucella abortus	GCF_000370465.1	PRJNA173597	Sudan	Africa	2005		382164	13	3280699	99.6985	33	34	1		1		99.8	cgST83	Cluster 149		4
416	F6/05-9	Brucella abortus	GCF_000370485.1	PRJNA173630	Sudan	Africa	2005	Cattle	417290	13	3280952	99.7001	33	34	1		1		99.6	cgST86	Cluster 152		7
417	F6/05-6	Brucella melitensis	GCF_000367005.1	PRJNA173534	Sudan	Africa	2005	Cattle	489595	10	3298746	99.879	8	8	1		1		99.9	cgST16	Cluster 25		1
418	SVA13	Brucella canis	GCF_000691585.1	PRJNA242400	Sweden	Europe	2013	Dog	2106955	2	3310315	99.6211	77	20	1		1		99.8	cgST562			3
419	SVA10	Brucella canis	GCF_001758265.1	PRJNA328097	Sweden	Europe	2010	Dog	470994	12	3264495	99.6295	21	21	1		1		99.1	cgST554			16
420	WS-Be-61	Brucella suis	GCF_904066075.1	PRJEB39981	Switzerland	Europe	2009	Pig	1927944	2	3329403	99.6193	40	15	1		1		100	cgST144	Cluster 45		0
421	WS-Be-9	Brucella suis	GCF_904066055.1	PRJEB39981	Switzerland	Europe	2008	Pig	1927950	2	3329419	99.6191	40	15	1		1		100	cgST901	Cluster 45		0
422	WS-Be-70	Brucella suis	GCF_904066065.1	PRJEB39981	Switzerland	Europe	2009	Pig	1927959	2	3329473	99.6193	40	15	1		1		100	cgST144	Cluster 45		0
423	WS-Be-68	Brucella suis	GCF_904066045.1	PRJEB39981	Switzerland	Europe	2009	Pig	1927848	2	3329246	99.6142	40	15	1		1		100	cgST902	Cluster 45		0
424	BwIM_SYR_04	Brucella melitensis	GCF_002191455.1	PRJNA347914	Syria	Asia	2015	Human	2126425	2	3312670	99.8652	38	8	1		1		99.9	cgST689			1
425	BwIM_SYR_14	Brucella melitensis	GCF_002192055.1	PRJNA347914	Syria	Asia	2015	Human	2126239	2	3312579	99.8758	38	8	1		1		99.9	cgST680			1
426	BwIM_SYR_34	Brucella melitensis	GCF_002191515.1	PRJNA347914	Syria	Asia	2015	Human	2126223	2	3312548	99.8709	38	8	1		1		99.9	cgST670			1
427	BwIM_SYR_41	Brucella melitensis	GCF_002191535.1	PRJNA347914	Syria	Asia	2016	Human	2126406	2	3312631	99.8744	38	8	1		1		99.9	cgST703			1
428	BwIM_SYR_05	Brucella melitensis	GCF_002191475.1	PRJNA347914	Syria	Asia	2015	Human	2126263	2	3311691	99.8741	38	8	1		1		99.9	cgST123	Cluster 171		1
429	BwIM_SYR_23	Brucella melitensis	GCF_002192075.1	PRJNA347914	Syria	Asia	2016	Human	2126391	2	3312952	99.8685	38	8	1		1		100	cgST702	Cluster 61		0
430	BwIM_SYR_31	Brucella melitensis	GCF_002192115.1	PRJNA347914	Syria	Asia	2015	Human	2126293	2	3312673	99.8716	38	8	1		1		100	cgST701	Cluster 61		0
431	BwIM_SYR_07	Brucella melitensis	GCF_002191495.1	PRJNA347914	Syria	Asia	2015	Human	2126521	2	3312780	99.8702	38	8	1		1		100	cgST686			0
432	BwIM_SYR_08	Brucella melitensis	GCF_002192015.1	PRJNA347914	Syria	Asia	2016	Human	2126378	2	3313634	99.8682	38	8	1		1		100	cgST684			0
433	BwIM_SYR_26	Brucella melitensis	GCF_002192095.1	PRJNA347914	Syria	Asia	2015	Human	2126369	2	3312779	99.871	38	8	1		1		100	cgST695			0
434	BwIM_SYR_53	Brucella melitensis	GCF_002191555.1	PRJNA347914	Syria	Asia	2015	Human	2126341	2	3313072	99.8657	38	8	1		1		99.9	cgST693	Cluster 60		2
435	BwIM_SYR_10	Brucella melitensis	GCF_002192035.1	PRJNA347914	Syria	Asia	2016	Human	2126387	2	3313251	99.8685	38	8	1		1		100	cgST694			0
436	BwIM_SYR_01	Brucella melitensis	GCF_002191995.1	PRJNA347914	Syria	Asia	2015	Human	2125939	2	3311385	99.8753	8	8	1		1		99.9	cgST627			1
437	F10/06-3	Brucella abortus	GCF_000370405.1	PRJNA173512	Thailand	Asia	2006	Cattle	782423	5	3286840	99.7001	31	2	1		1		99.1	cgST374	Cluster 99		16
438	F10/06-16	Brucella melitensis	GCF_000370665.1	PRJNA173500	Thailand	Asia	2006	Human	1917014	3	3298896	99.8681	82	39	1		1		100	cgST643	Cluster 40		0
439	63/311	Brucella species	GCF_000370945.1	PRJNA173581	Thailand	Asia	1963		336014	19	3353781	99.6665	58	47	1		1		97.2	cgST464			50
440	BwIM_TUR_03	Brucella melitensis	GCF_002191615.1	PRJNA347914	Turkey	Asia	2014	Human	2126379	2	3312739	99.8716	8	8	1		1		99.9	cgST667			1
441	BwIM_TUR_17	Brucella melitensis	GCF_002191655.1	PRJNA347914	Turkey	Asia	2014	Human	2126410	2	3312719	99.8684	38	8	1		1		100	cgST712			0
442	BwIM_TUR_27	Brucella melitensis	GCF_002191695.1	PRJNA347914	Turkey	Asia	2015	Human	2128224	2	3314625	99.871	8	8	1		1		99.8	cgST715			3
443	BwIM_TUR_59	Brucella melitensis	GCF_002191755.1	PRJNA347914	Turkey	Asia	2014	Human	2126342	2	3312616	99.8748	157	8	1		1		99.9	cgST115	Cluster 47		1
444	BwIM_TUR_39	Brucella melitensis	GCF_002192155.1	PRJNA347914	Turkey	Asia	2014	Human	2126358	2	3312521	99.8752	157	8	1		1		99.9	cgST115	Cluster 47		1
445	BwIM_TUR_60	Brucella melitensis	GCF_002191775.1	PRJNA347914	Turkey	Asia	2014	Human	2126286	2	3312594	99.8769	157	8	1		1		99.9	cgST116	Cluster 47		1
446	BwIM_TUR_24	Brucella melitensis	GCF_002192135.1	PRJNA347914	Turkey	Asia	2015	Human	2126238	2	3312503	99.8715	157	8	1		1		99.9	cgST116	Cluster 47		1
447	BwIM_TUR_40	Brucella melitensis	GCF_002191735.1	PRJNA347914	Turkey	Asia	2014	Human	2128401	2	3314720	99.8697	38	8	1		1		99.9	cgST709			2
448	BwIM_TUR_02	Brucella melitensis	GCF_002191595.1	PRJNA347914	Turkey	Asia	2016	Human	2126340	2	3313533	99.8684	38	8	1		1		100	cgST685			0
449	BwIM_TUR_19	Brucella melitensis	GCF_002191675.1	PRJNA347914	Turkey	Asia	2014	Human	2126378	2	3312621	99.8748	38	8	1		1		100	cgST697			0
450	BwIM_TUR_15	Brucella melitensis	GCF_002191635.1	PRJNA347914	Turkey	Asia	2014	Human	2126344	2	3312547	99.8744	132	8	1		1		99.9	cgST665			1
451	BwIM_TUR_38	Brucella melitensis	GCF_002191715.1	PRJNA347914	Turkey	Asia	2015	Human	2126000	2	3311118	99.8787	8	8	1		1		99.9	cgST626			1
452	BwIM_TUR_51	Brucella melitensis	GCF_002192175.1	PRJNA347914	Turkey	Asia	2014	Human	2126022	2	3311587	99.8834	8	8	1		1		99.9	cgST750			2
453	F9/05	Brucella melitensis	GCF_000370705.1	PRJNA173533	Turkey	Asia	2005		530804	12	3299419	99.8767	8	8	1		1		100	cgST658			0
454	BwIM_TKM_56	Brucella melitensis	GCF_002191575.1	PRJNA347914	Turkmenistan	Asia	2015	Human	2125928	2	3311409	99.8761	187	71	1		1		99.9	cgST633			1
455	65/157	Brucella abortus	GCF_000370125.1	PRJNA173622	Uganda	Africa	1965		675949	6	3278954	99.7087	2	2	1		1		99.7	cgST73	Cluster 142		5
456	NCTC8334	Brucella melitensis	GCF_900446095.1	PRJEB6403	United Kingdom	Europe	2018	Human	2105488	4	3298036	99.8679	82	39	1		1		99.7	cgST642			5
457	UK22/04	Brucella melitensis	GCF_000370745.1	PRJNA173603	United Kingdom	Europe	2004	Human	162545	36	3322387	99.9133	10	10	1		1		99.6	cgST809			7
458	UK29/05	Brucella melitensis	GCF_000370805.1	PRJNA173505	United Kingdom	Europe	2005	Human	1917858	3	3307170	99.8739	94	40	1		1		99.9	cgST649			2
459	UK37/05	Brucella melitensis	GCF_000370865.1	PRJNA173576	United Kingdom	Europe	2005	Human	591126	10	3301172	99.8779	38	8	1		1		100	cgST681			0
460	NCTC7471	Brucella abortus	GCF_900446065.1	PRJEB6403	United Kingdom	Europe	1948	Environment (Milk)	2124147	2	3286366	99.6983	1	1	1		1		99.5	cgST228			8
461	225/65	Brucella abortus	GCF_000369905.1	PRJNA173520	United Kingdom	Europe	1965	Cattle	1913683	3	3273643	99.6937	1	1	1		1		100	cgST210			0
462	355/78	Brucella abortus	GCF_000369925.1	PRJNA173523	United Kingdom	Europe	1978		1162084	4	3302935	99.7067	30	2	1		1		99.8	cgST407	Cluster 41		3
463	544	Brucella abortus	GCF_000369945.1	PRJNA173507	United Kingdom	Europe		Cattle	2130625	3	3296863	99.6929	1	1	1		1		99.9	cgST277			2
464	600/64	Brucella abortus	GCF_000369965.1	PRJNA173532	United Kingdom	Europe	1964	Cattle	783154	5	3315738	99.6951	1	1	1		1		99.9	cgST317			1
465	64/122	Brucella abortus	GCF_000366285.1	PRJNA173627	United Kingdom	Europe	1964	Cattle	1053950	4	3278557	99.7134	30	2	1		1		99.8	cgST89	Cluster 41		3
466	67/781	Brucella abortus	GCF_000366305.1	PRJNA173583	United Kingdom	Europe	1967		2081471	4	3286195	99.6995	79	1	1		1		99.9	cgST209			1
467	863/67	Brucella abortus	GCF_000366405.1	PRJNA173615	United Kingdom	Europe	1967	Cattle	982653	6	3284164	99.705	1	1	1		1		99.9	cgST369			1
468	877/67	Brucella abortus	GCF_000370325.1	PRJNA173628	United Kingdom	Europe	1967	Cattle	982687	9	3278582	99.7134	30	2	1		1		99.9	cgST406			2
469	UK38/05	Brucella species	GCF_000367125.1	PRJNA173611	United Kingdom	Europe	2005	Dolphin	130729	49	3314900	99.6586	55	26	1		1		97.3	cgST463		Brucella ceti	47
470	UK40/99	Brucella species	GCF_000371065.1	PRJNA173594	United Kingdom	Europe	1999	Grey Seal	157736	42	3376429	99.7022	25	25	1		1		99.1	cgST414		Brucella pinnipedialis	16
471	UK5/01	Brucella species	GCF_000367105.1	PRJNA173609	United Kingdom	Europe	2001	Common seal	261141	34	3373727	99.7231	51	25	1		1		99.1	cgST412	Cluster 107	Brucella pinnipedialis	16
472	513UK	Brucella suis	GCF_000740235.1	PRJNA244013	United Kingdom	Europe			2131717	2	3319697	99.6999	19	19	1		1		98.5	cgST94	Cluster 156		27
473	NCTC10316	Brucella suis	GCF_900460605.1	PRJEB6403					2107764	2	3315136	99.6514	75	14	1		1		99.9	cgST15	Cluster 11		2
474	Wisconsin	Brucella abortus	GCF_900095085.1	PRJEB15039	USA	North America	1940	Cattle	2105803	2	3266118	99.6964	5	5	1		1		99.9	cgST274	Cluster 9		1
475	01-0065	Brucella abortus	GCF_000413795.1	PRJNA200941	USA	North America	2000	Bison	2090821	4	3286740	99.6964	1	1	1		1		99.9	cgST215			1
476	01-0585	Brucella abortus	GCF_000413775.1	PRJNA200940	USA	North America	2001	Cattle	1118935	5	3286218	99.6995	1	1	1		1		99.9	cgST54	Cluster 135		1
477	01-0648	Brucella abortus	GCF_000413755.1	PRJNA200939	USA	North America	2001	Cattle	1005585	5	3286959	99.7053	1	1	1		1		100	cgST202	Cluster 87		0
478	65/63	Brucella abortus	GCF_000370145.1	PRJNA173509	USA	North America	1965	Human	605843	7	3293789	99.6993	5	5	1		1		99.9	cgST11	Cluster 9		1
479	68-3396P	Brucella abortus	GCF_000413535.1	PRJNA200922	USA	North America	1968		2090544	4	3286104	99.6912	1	1	1		1		99.9	cgST365			2
480	76-1413	Brucella abortus	GCF_000413495.1	PRJNA200923	USA	North America	1978		1119039	4	3286423	99.6949	1	1	1		1		99.9	cgST204			1
481	80-1399	Brucella abortus	GCF_000478665.1	PRJNA200924	USA	North America	1980	Bison	833681	7	3281870	99.7025	5	5	1		1		99.9	cgST11	Cluster 9		1
482	82-3893	Brucella abortus	GCF_000413555.1	PRJNA200926	USA	North America	1982	Cattle	2043570	4	3286088	99.6907	60	29	1		1		99.9	cgST361			2
483	84-0928	Brucella abortus	GCF_000413575.1	PRJNA200927	USA	North America	1984	Bison	2111406	4	3286543	99.6936	1	1	1		1		99.6	cgST314	Cluster 91		7
484	85-1058	Brucella abortus	GCF_000413595.1	PRJNA200928	USA	North America	1985	Bison	2043771	4	3286425	99.6923	1	1	1		1		99.9	cgST56	Cluster 5		1
485	87-0095	Brucella abortus	GCF_000413615.1	PRJNA200929	USA	North America	1986	Cattle	2090874	4	3286575	99.7001	1	1	1		1		100	cgST55	Cluster 136		0
486	87-2211	Brucella abortus	GCF_000413995.1	PRJNA200930	USA	North America	1987	Cattle	2106788	4	3287056	99.6924	5	5	1		1		99.9	cgST350			1
487	89-0363	Brucella abortus	GCF_000413975.1	PRJNA200931	USA	North America	1989	Cattle	701856	4	3283679	99.6976	5	5	1		1		99.9	cgST275	Cluster 9		1
488	90-0737	Brucella abortus	GCF_000413695.1	PRJNA200935	USA	North America	1990	Cattle	1694005	4	3286408	99.7088	1	1	1		1		100	cgST207			0
489	90-0742	Brucella abortus	GCF_000413655.1	PRJNA200933	USA	North America	1980	Cattle	910455	5	3283303	99.7	5	5	1		1		99.8	cgST11	Cluster 9		3
490	90-0775	Brucella abortus	GCF_000413675.1	PRJNA200934	USA	North America	1990	Cattle	2042899	4	3285596	99.6991	60	29	1		1		99.9	cgST362	Cluster 97		1
491	90-0962	Brucella abortus	GCF_000413635.1	PRJNA200932	USA	North America	1990	Cattle	1004993	4	3285923	99.6967	1	1	1		1		99.9	cgST281			2
492	90-1280	Brucella abortus	GCF_000413715.1	PRJNA200937	USA	North America	1990	Human	1118877	4	3285499	99.6942	1	1	1		1		99.7	cgST311			5
493	94-1313	Brucella abortus	GCF_000413735.1	PRJNA200938	USA	North America	1994	Llama	1156060	5	3285956	99.7091	1	1	1		1		99.7	cgST316	Cluster 91		5
494	B10-0018	Brucella abortus	GCF_000413815.1	PRJNA200942	USA	North America	2010	Cattle	2115087	4	3286678	99.692	1	1	1		1		99.9	cgST208			1
495	B10-0091	Brucella abortus	GCF_000413955.1	PRJNA200943	USA	North America	2010	Elk	2098940	4	3286586	99.7044	1	1	1		1		99.7	cgST187			5
496	B10-0973	Brucella abortus	GCF_000413835.1	PRJNA200944	USA	North America	2010	Bison	2090812	4	3286446	99.6913	1	1	1		1		100	cgST216			0
497	Rev.1 (passage 101)	Brucella melitensis	GCF_002953595.1	PRJNA417225	USA	North America	1970	Human	2121368	2	3299170	99.9809	73	7	1		1		99.9	cgST799	Cluster 34		1
498	Human/CT/US/1995	Brucella melitensis	GCF_000988815.1	PRJNA257008	USA	North America	1995	Human	775542	21	3297183	99.8447	11	11	1		1		99.9	cgST835			2
499	F8/99	Brucella species	GCF_000371005.1	PRJNA173610	USA	North America	1999	Harbour seal	185244	33	3313861	99.7209	25	25	1		1		99.1	cgST415		Brucella pinnipedialis	15
500	Human/AR/US/1981	Brucella suis	GCF_000875695.1	PRJNA257008	USA	North America	1981	Pig	2107845	2	3315086	99.6606	14	14	1		1		99.9	cgST479			2
501	64/81	Brucella abortus	GCF_000370105.1	PRJNA173508	Zimbabwe	Africa	1964	Cattle	1926800	3	3294944	99.6937	5	5	1		1		100	cgST332	Cluster 92		0
502	F1/06 B1	Brucella abortus	GCF_000365785.1	PRJNA173613	Zimbabwe	Africa	2006	Cattle	1162278	6	3286043	99.6927	1	1	1		1		99.9	cgST321			1
503	F1/06-B21	Brucella abortus	GCF_000370365.1	PRJNA173525	Zimbabwe	Africa	2006	Cattle	780283	4	3303558	99.6903	6	6	1		1		99.8	cgST394	Cluster 102		4
504	F1/06 B10	Brucella melitensis	GCF_000370645.1	PRJNA173579	Zimbabwe	Africa	2006	Goat	469550	9	3296860	99.9081	90	12	1		1		99.5	cgST824			9
505	BFY	Brucella abortus	GCF_000740315.1	PRJNA244261					2124832	2	3288158	99.6918	6	6	1		1		99.7	cgST14	Cluster 36		5
506	BER	Brucella abortus	GCF_000740155.1	PRJNA243875					2125180	2	3288518	99.6961	6	6	1		1		99.8	cgST14	Cluster 36		4
507	NCTC 10505	Brucella abortus	GCF_000740175.1	PRJNA244264					2123620	2	3285289	99.7046	4	4	1		1		99.7	cgST36	Cluster 80		6
508	3196	Brucella abortus	GCF_000740945.1	PRJNA243878					2125890	2	3281754	99.6965	30	2	1		1		99.8	cgST404			3
509	63 75	Brucella abortus	GCF_000740295.1	PRJNA243873					2124677	2	3280310	99.7084	30	2	1		1		99.8	cgST405	Cluster 67		3
510	NCTC10093	Brucella abortus	GCF_900446005.1	PRJEB6403			1960		2121370	2	3281432	99.7063	-	1	1		1		98.7	cgST69	Cluster 65		23
511	NCTC8038	Brucella abortus	GCF_900446055.1	PRJEB6403			1949		2124267	2	3286444	99.6966	5	5	1		1		99.7	cgST351	Cluster 95		6
512	NCTC1478	Brucella abortus	GCF_900446045.1	PRJEB6403			1922		2124931	2	3286962	99.698	1	1	1		1		99	cgST227			17
513	2308	Brucella abortus	GCF_000054005.1	PRJNA16203					2121359	2	3278307	99.7011	5	5	1		1		99.8	cgST276			3
514	2308	Brucella abortus	GCF_000742195.1	PRJNA243871					3270786	1	3270786	99.6808	5	5	1		1		99.9	cgST11	Cluster 9		2
515	78/36	Brucella abortus	GCF_000366325.1	PRJNA173598			1978		1160413	6	3278535	99.7027	81	35	1		1		99.5	cgST396			9
516	89-2646-1238	Brucella abortus	GCF_000480175.1	PRJNA217061					701074	4	3286099	99.6943	92	1	1		1		99.9	cgST329			2
517	9-941	Brucella abortus	GCF_000008145.1	PRJNA9619					2124241	2	3286445	99.7051	1	1	1		1		99.9	cgST180	Cluster 55		1
518	NI010	Brucella abortus	GCF_000245915.1	PRJNA74329					1925257	3	3296700	99.6968	1	1	1		1		100	cgST260	Cluster 1		0
519	NI016	Brucella abortus	GCF_000245935.1	PRJNA74331					1919769	3	3286592	99.6994	1	1	1		1		100	cgST235	Cluster 1		0
520	NI021	Brucella abortus	GCF_000245955.1	PRJNA74333					1925157	3	3297792	99.6973	1	1	1		1		100	cgST247	Cluster 1		0
521	NI435a	Brucella abortus	GCF_000245835.1	PRJNA74321					1924646	3	3303039	99.7028	1	1	1		1		100	cgST3	Cluster 1		0
522	NI474	Brucella abortus	GCF_000245875.1	PRJNA74323					1925638	3	3303032	99.7036	1	1	1		1		100	cgST245	Cluster 1		0
523	NI486	Brucella abortus	GCF_000245855.1	PRJNA74325					1160349	4	3285698	99.6995	1	1	1		1		100	cgST254	Cluster 1		0
524	NI488	Brucella abortus	GCF_000245895.1	PRJNA74327					779310	5	3295757	99.6948	1	1	1		1		100	cgST253	Cluster 1		0
525	86/8/59	Brucella abortus	GCF_000157735.1	PRJNA33031					1916933	21	3294912	99.6507	1	1	1		1		97.6	cgST33	Cluster 46		43
526	86/8/59	Brucella abortus	GCF_000740375.1	PRJNA243881					2123991	2	3286128	99.7051	1	1	1		1		99.9	cgST313	Cluster 46		1
527	Tulya	Brucella abortus	GCF_000157715.1	PRJNA33029					780306	13	3282764	99.6775	6	6	1		1		99.5	cgST14	Cluster 36		9
528	292	Brucella abortus	GCF_000742275.1	PRJNA243889					250248	43	3262739	99.7054	1	1	1		1		99.9	cgST371	Cluster 98		1
529	292	Brucella abortus	GCF_000157695.1	PRJNA33027					777842	12	3272945	99.6842	1	1	1		1		99.7	cgST370	Cluster 98		6
530	870	Brucella abortus	GCF_000740215.1	PRJNA244260					2124096	2	3281154	99.7049	4	4	1		1		99.7	cgST36	Cluster 80		6
531	870	Brucella abortus	GCF_000157675.1	PRJNA33025					776831	13	3270344	99.6801	4	4	1		1		99.3	cgST36	Cluster 80		12
532	C68	Brucella abortus	GCF_000740195.1	PRJNA243877					2124100	2	3279946	99.7103	30	2	1		1		99.8	cgST90	Cluster 154		3
533	C68	Brucella abortus	GCF_000158795.1	PRJNA33575					776934	13	3269576	99.6895	30	2	1		1		99.7	cgST90	Cluster 154		6
534	NCTC 8038	Brucella abortus	GCF_000160255.1	PRJNA34743					777953	16	3276866	99.6811	5	5	1		1		99.5	cgST352	Cluster 95		8
535	RB51-AHVLA	Brucella abortus	GCF_001866335.1	PRJNA182878					298212	37	3267498	99.6401	-	5	1		1		89	-			194
536	RB51-AHVLA	Brucella abortus	GCF_000366025.1	PRJNA179135					2124379	2	3286693	99.6918	5	5	1		1		100	cgST333	Cluster 92		0
537	S19	Brucella abortus	GCF_000018725.1	PRJNA18999					2122487	2	3283936	99.6962	5	5	1		1		99.7	cgST355	Cluster 96		6
538	2308 A	Brucella abortus	GCF_000182625.1	PRJNA37723					1059616	9	3277197	99.6955	5	5	1		1		99.9	cgST11	Cluster 9		2
539	RM6/66	Brucella canis	GCF_000740335.1	PRJNA243891					2105950	2	3312751	99.6292	20	20	1		1		99.5	cgST41	Cluster 81		8
540	FDAARGOS_420	Brucella canis	GCF_002591255.1	PRJNA231221					2105958	2	3312764	99.6193	20	20	1		1		99.8	cgST41	Cluster 81		3
541	04-2330-1	Brucella canis	GCF_000480295.1	PRJNA217055					1956322	4	3313525	99.6374	77	20	1		1		99.9	cgST547			2
542	96-7258	Brucella canis	GCF_000480275.1	PRJNA217056					2041382	4	3312907	99.6295	20	20	1		1		99.9	cgST552			2
543	ATCC 23365	Brucella canis	GCF_000018525.1	PRJNA20243					2105969	2	3312769	99.6323	20	20	1		1		99.9	cgST41	Cluster 81		2
544	Oliveri	Brucella canis	GCF_000530495.1	PRJEB4803					2111919	2	3318655	99.622	77	20	1		1		99.7	cgST103	Cluster 160		6
545	UK10/02	Brucella canis	GCF_000366825.1	PRJNA176536			2002		2100833	2	3307765	99.6294	77	20	1		1		99.6	cgST553			7
546	B1/94	Brucella ceti	GCF_000158775.1	PRJNA33573					1912514	14	3337159	99.639	23	23	1		1		98	cgST93	Cluster 155		35
547	M13/05/1	Brucella ceti	GCF_000157855.1	PRJNA33043					910337	22	3337230	99.6066	26	26	1		1		95.9	cgST95	Cluster 23		73
548	M490/95/1	Brucella ceti	GCF_000158755.1	PRJNA33571					1212323	17	3345471	99.6417	-	23	1		1		97.2	cgST426			50
549	M644/93/1	Brucella ceti	GCF_000157835.1	PRJNA33041					909466	17	3334689	99.6179	26	26	1		1		96.1	cgST37	Cluster 23		69
550	501	Brucella melitensis	GCF_017177855.1	PRJNA647424			2018	Cattle	251310	40	3291821	99.8483	89	11	1		1		100	cgST887	Cluster 20		0
551	498	Brucella melitensis	GCF_017177825.1	PRJNA647424			2018	Cattle	210453	40	3291163	99.8467	89	11	1		1		100	cgST19	Cluster 20		0
552	500	Brucella melitensis	GCF_017177815.1	PRJNA647424			2018	Cattle	221388	41	3291130	99.843	89	11	1		1		100	cgST888	Cluster 20		0
553	502	Brucella melitensis	GCF_017177745.1	PRJNA647424			2018	Cattle	251311	44	3294428	99.8472	89	11	1		1		100	cgST19	Cluster 20		0
554	02-5863-1	Brucella melitensis	GCF_000480095.1	PRJNA217062				Human	398444	10	3300422	99.8775	8	8	1		1		99.9	cgST617			1
555	02-7258	Brucella melitensis	GCF_000479975.1	PRJNA217071				Human	358840	14	3299275	99.8809	8	8	1		1		100	cgST619			0
556	11-1823-3434	Brucella melitensis	GCF_000480215.1	PRJNA217059				Human	397614	13	3298248	99.8777	8	8	1		1		99.9	cgST719			2
557	16M13W	Brucella melitensis	GCF_000250835.1	PRJNA82689			2011	Mouse; Mus musculus	93754	77	3259991	99.7128	61	1	1		1		99.5	cgST66	Cluster 137	Brucella abortus$	8
558	16M1W	Brucella melitensis	GCF_000250815.1	PRJNA82687			2011	Mouse; Mus musculus	85213	83	3283366	99.883	8	8	1		1		100	cgST107	Cluster 10		0
559	64/150	Brucella melitensis	GCF_000366845.1	PRJNA173588			1964		330901	16	3297832	99.8825	95	41	1		1		99.9	cgST618			1
560	ATCC 23457	Brucella melitensis	GCF_000022625.1	PRJNA30561				Human	2125701	2	3311219	99.8823	8	8	1		1		100	cgST16	Cluster 25		0
561	16M	Brucella melitensis	GCF_000007125.1	PRJNA180				Human	2117144	2	3294931	100	73	7	1		1		100	cgST801			0
562	16M	Brucella melitensis	GCF_000740415.1	PRJNA243895				Human	2116984	2	3294775	99.9865	73	7	1		1		99.8	cgST43	Cluster 48		3
563	16M	Brucella melitensis	GCF_000160295.1	PRJNA34747				Human	1170554	15	3291248	99.9644	73	7	1		1		99.4	cgST43	Cluster 48		11
564	M111	Brucella melitensis	GCF_000209615.2	PRJNA65463				Human	194307	32	3279805	99.8709	8	8	1		1		98.4	cgST574			29
565	M5	Brucella melitensis	GCF_000209575.2	PRJNA65459				Human	250673	30	3277964	99.8675	8	8	1		1		98.9	cgST580			20
566	Rev.1	Brucella melitensis	GCF_000158695.1	PRJNA33565				Human	1170527	26	3305822	99.9305	73	7	1		1		98.3	cgST28	Cluster 34		30
567	63/9	Brucella melitensis	GCF_000182235.1	PRJNA33577				Human	118848	60	3284951	99.876	8	8	1		1		99.8	cgST16	Cluster 25		3
568	ether	Brucella melitensis	GCF_000740355.1	PRJNA243894				Human	2122766	2	3310727	99.8524	9	9	1		1		99.7	cgST130	Cluster 175		6
569	Ether	Brucella melitensis	GCF_000158735.1	PRJNA33569				Human	1181532	13	3308792	99.8201	9	9	1		1		98	cgST130	Cluster 175		35
570	M28	Brucella melitensis	GCF_000192725.1	PRJNA61505			1950	Sheep	2126133	2	3311748	99.8816	8	8	1		1		99.9	cgST577	Cluster 10		2
571	M5	Brucella melitensis	GCF_000348645.1	PRJNA187210				Human	79000	91	3289919	99.8731	8	8	1		1		99	cgST581			18
572	M5-90	Brucella melitensis	GCF_000192885.1	PRJNA42891				Human	2126451	2	3312229	99.8715	8	8	1		1		99.3	cgST578	Cluster 10		13
573	R3/07-2	Brucella melitensis	GCF_000367025.1	PRJNA173578			2007		660350	10	3300654	99.8533	88	43	1		1		100	cgST858			0
574	CCM 4915	Brucella microti	GCF_000022745.1	PRJNA32233					2117050	2	3337369	99.7223	67	53	1		1		99.1	cgST423	Cluster 109		16
575	NCTC10084	Brucella neotomae	GCF_900446125.1	PRJEB6403			1960	Desert Wood Rat	2130919	2	3329628	99.627	22	22	1		1		97.3	cgST147	Cluster 179		47
576	5K33	Brucella neotomae	GCF_000742255.1	PRJNA243897					3329464	1	3329464	99.6267	131	22	1		1		94.1	cgST950			104
577	5K33	Brucella neotomae	GCF_000158715.1	PRJNA33567					1923503	11	3329623	99.6197	22	22	1		1		96.8	cgST147	Cluster 179		57
578	ATCC 25840	Brucella ovis	GCF_000016845.1	PRJNA12514					2111370	2	3275590	99.5395	13	13	1		1		98.7	cgST934			23
579	IntaBari-2008-114-542	Brucella ovis	GCF_000365985.1	PRJNA189531			2008	Sheep	366624	22	3290674	99.5195	13	13	1		1		98.8	cgST942			21
580	6/566	Brucella pinnipedialis	GCF_000740275.1	PRJNA243898					2139033	2	3331029	99.6968	52	25	1		1		99.2	cgST416			14
581	B2/94	Brucella pinnipedialis	GCF_000157815.1	PRJNA33039					1925290	19	3398674	99.6736	25	25	1		1		98.5	cgST409	Cluster 106		27
582	M292/94/1	Brucella pinnipedialis	GCF_000158675.1	PRJNA33563					1902569	15	3373519	99.6919	24	24	1		1		98.7	cgST418	Cluster 108		23
583	04-5288	Brucella species	GCF_000480195.1	PRJNA217060					87631	63	3306897	99.6315	-	-	1		1		99.2	cgST572		Brucella suis	14
584	56/94	Brucella species	GCF_000370925.1	PRJNA173519			1994	Hooded seal	1918775	4	3324827	99.6906	53	25	1		1		98.8	cgST434		Brucella pinnipedialis	21
585	DSM 103976	Brucella species	GCF_014201995.1	PRJNA632141					251447	21	3383124	97.504	-	86	1		1		96.3	cgST148	Cluster 180		65
586	F5/99	Brucella species	GCF_000158995.1	PRJNA33767					783156	18	3336716	99.6494	27	27	1		1		96.5	cgST419	Cluster 68	Brucella ceti	62
587	UK1/97	Brucella species	GCF_000371045.1	PRJNA173608			1997	Harbour porpoise	90174	54	3307641	99.6772	50	23	1		1		98.5	cgST430		Brucella ceti	26
588	Thompsen	Brucella suis	GCF_000742055.1	PRJNA243901					3317431	1	3317431	99.603	15	15	1		1		99.8	cgST145	Cluster 78		3
589	BSQ	Brucella suis	GCF_000741995.1	PRJNA244263					2104030	2	3309264	99.6318	78	17	1		1		99.7	cgST24	Cluster 51		6
590	BSP	Brucella suis	GCF_000740435.1	PRJNA244262					1902870	2	3313865	99.6397	78	17	1		1		99.8	cgST24	Cluster 51		4
591	01-5744	Brucella suis	GCF_000371085.1	PRJNA173515					778990	6	3311044	99.6588	14	14	1		1		99.9	cgST467			2
592	04-0115	Brucella suis	GCF_000480055.1	PRJNA217067					1209535	6	3318006	99.603	40	15	1		1		99.7	cgST910			5
593	06-791-1309	Brucella suis	GCF_000480035.1	PRJNA217068					520245	11	3315520	99.6195	39	15	1		1		99.7	cgST50	Cluster 85		6
594	06-988-1656	Brucella suis	GCF_000480315.1	PRJNA217054					1057959	7	3321549	99.6177	39	15	1		1		99.7	cgST926			6
595	06-997-1672	Brucella suis	GCF_000480135.1	PRJNA217065					228721	20	3321746	99.616	16	16	1		1		99.8	cgST48	Cluster 84		4
596	1330	Brucella suis	GCF_000007505.1	PRJNA320					2107794	2	3315175	99.6553	75	14	1		1		99.9	cgST489	Cluster 11		1
597	1330	Brucella suis	GCF_000742005.1	PRJNA243899					2099556	2	3296001	99.634	75	14	1		1		99.9	cgST15	Cluster 11		2
598	1330	Brucella suis	GCF_000223195.1	PRJNA70695					2107783	2	3315163	99.6554	75	14	1		1		100	cgST15	Cluster 11		0
599	63/198	Brucella suis	GCF_000371105.1	PRJNA173580			1963		515495	15	3308133	99.6397	18	18	1		1		99.4	cgST539			10
600	63/252	Brucella suis	GCF_000366085.1	PRJNA173607			1963		793547	8	3308242	99.6284	48	17	1		1		99.9	cgST540			1
601	92/29	Brucella suis	GCF_000366205.1	PRJNA173605			1992		599049	10	3308809	99.6619	75	14	1		1		100	cgST15	Cluster 11		0
602	94/11	Brucella suis	GCF_000366245.1	PRJNA176535			1994		442397	11	3319332	99.618	91	16	1		1		99.9	cgST896			2
603	97-9757	Brucella suis	GCF_000480155.1	PRJNA217063					175544	25	3318204	99.6292	40	15	1		1		99.9	cgST899			1
604	ATCC 23445	Brucella suis	GCF_000018905.1	PRJNA20371					1923763	2	3324607	99.6157	15	15	1		1		99.8	cgST145	Cluster 78		3
605	S2	Brucella suis	GCF_000209635.2	PRJNA65465					363254	28	3283723	99.6619	14	14	1		1		98.6	cgST465	Cluster 29		24
606	686	Brucella suis	GCF_000740255.1	PRJNA243900			2005		2107052	2	3297260	99.6355	17	17	1		1		98.6	cgST538	Cluster 115		25
607	686	Brucella suis	GCF_000157775.1	PRJNA33035					781604	23	3298529	99.6018	-	17	1		1		96.9	cgST537	Cluster 115		55
608	40	Brucella suis	GCF_000160275.1	PRJNA34745					1896426	12	3307260	99.6059	78	17	1		1		99.6	cgST24	Cluster 51		7
609	513	Brucella suis	GCF_000157755.1	PRJNA33033					1919082	19	3323676	99.6742	19	19	1		1		96.1	cgST94	Cluster 156		68
610	F12/02	Brucella suis	GCF_000371165.1	PRJNA173592			2002		1195107	3	3325040	99.6035	76	15	1		1		99.8	cgST907			4
611	F5/03-2	Brucella suis	GCF_000365585.1	PRJNA173536			2003		814144	9	3316120	99.6122	39	15	1		1		99.6	cgST50	Cluster 85		7
612	VBI22	Brucella suis	GCF_000236255.1	PRJNA76709					2108637	2	3316088	99.6503	14	14	1		1		99.9	cgST480	Cluster 26		1
613	bmarMR15	Brucella ceti	ERR485949	PRJEB4782	Norway	Europe	1995	Balaenoptera acutorostrata	90005	66	3287776	99.6926	23	23		1	1		98.6	cgST429			25
614	M192/00/1	Brucella pinnipedialis	ERR471332	PRJEB4782	United Kingdom	Europe	2000	Balaenoptera acutorostrata	116696	60	3332854	99.6868	24	24		1	1		99.1	cgST417	Cluster 108		16
615	B08-1080	Brucella abortus	SRR3096377	PRJNA251693	USA	North America	2008	Bison	259860	25	3264654	99.6961	1	1		1	1		100	cgST213	Cluster 5		0
616	B85-1058	Brucella abortus	SRR3096503	PRJNA251693	USA	North America	1985	Bison	253871	34	3260973	99.7107	1	1		1	1		100	cgST56	Cluster 5		0
617	B03-0136	Brucella abortus	SRR3096344	PRJNA251693	USA	North America	2003	Bison	260010	25	3265358	99.7008	1	1		1	1		99.9	cgST31	Cluster 5		1
618	B02-0137	Brucella abortus	SRR3096332	PRJNA251693	USA	North America	2002	Bison	259991	26	3265158	99.707	1	1		1	1		99.9	cgST31	Cluster 5		1
619	B01-0308	Brucella abortus	SRR3096327	PRJNA251693	USA	North America	2001	Bison	260157	25	3265468	99.7095	1	1		1	1		99.9	cgST31	Cluster 5		1
620	B11-0469	Brucella abortus	SRR3096447	PRJNA251693	USA	North America	2011	Bison	259660	26	3264450	99.6878	1	1		1	1		100	cgST57	Cluster 5		0
621	B08-0921	Brucella abortus	SRR3096374	PRJNA251693	USA	North America	2008	Bison	308868	23	3264625	99.692	1	1		1	1		100	cgST217	Cluster 5		0
622	B08-0951	Brucella abortus	SRR3096375	PRJNA251693	USA	North America	2008	Bison	316916	23	3265456	99.6738	1	1		1	1		99.9	cgST57	Cluster 5		1
623	B08-1019	Brucella abortus	SRR3096376	PRJNA251693	USA	North America	2008	Bison	308868	23	3264351	99.7052	1	1		1	1		100	cgST58	Cluster 5		0
624	B01-0174	Brucella abortus	SRR3096324	PRJNA251693	USA	North America	2001	Bison	462328	23	3265211	99.6943	1	1		1	1		100	cgST58	Cluster 5		0
625	B12-0431	Brucella abortus	SRR1371360	PRJNA251693	USA	North America	2012	Bison	251671	26	3264897	99.7045	1	1		1	1		99.9	cgST177			1
626	B12-0242	Brucella abortus	SRR1371345	PRJNA251693	USA	North America	2012	Bison	259612	26	3265211	99.6932	1	1		1	1		99.9	cgST164	Cluster 3		1
627	B12-0429	Brucella abortus	SRR1371359	PRJNA251693	USA	North America	2012	Bison	308866	22	3264674	99.7063	1	1		1	1		99.9	cgST51	Cluster 3		1
628	B11-0053	Brucella abortus	SRR1371326	PRJNA251693	USA	North America	2010	Bison	252759	23	3265088	99.7065	1	1		1	1		99.9	cgST51	Cluster 3		1
629	B12-0425	Brucella abortus	SRR1371358	PRJNA251693	USA	North America	2012	Bison	252758	23	3265127	99.709	1	1		1	1		99.9	cgST161	Cluster 3		1
630	B12-0235	Brucella abortus	SRR1371341	PRJNA251693	USA	North America	2012	Bison	259962	26	3264645	99.6894	1	1		1	1		99.9	cgST163	Cluster 3		2
631	B12-0268	Brucella abortus	SRR1371351	PRJNA251693	USA	North America	2012	Bison	294081	24	3264811	99.6877	1	1		1	1		99.9	cgST158	Cluster 3		1
632	B12-0250	Brucella abortus	SRR1371347	PRJNA251693	USA	North America	2012	Bison	259938	24	3263967	99.692	1	1		1	1		99.9	cgST159	Cluster 3		1
633	B12-0240	Brucella abortus	SRR1371343	PRJNA251693	USA	North America	2012	Bison	250210	30	3265009	99.7047	1	1		1	1		99.9	cgST160	Cluster 3		1
634	B12-0243	Brucella abortus	SRR1371346	PRJNA251693	USA	North America	2012	Bison	228441	29	3265314	99.6985	1	1		1	1		99.9	cgST5	Cluster 3		2
635	B12-0276	Brucella abortus	SRR1371355	PRJNA251693	USA	North America	2012	Bison	259796	27	3265469	99.6964	1	1		1	1		99.9	cgST152	Cluster 3		1
636	B12-0241	Brucella abortus	SRR1371344	PRJNA251693	USA	North America	2012	Bison	308866	22	3265046	99.6932	1	1		1	1		99.9	cgST151	Cluster 3		1
637	B12-0256	Brucella abortus	SRR1371349	PRJNA251693	USA	North America	2012	Bison	251671	28	3265090	99.6926	1	1		1	1		99.9	cgST162	Cluster 3		1
638	B12-0234	Brucella abortus	SRR1371340	PRJNA251693	USA	North America	2012	Bison	250202	28	3264379	99.7102	1	1		1	1		99.9	cgST150	Cluster 3		1
639	B12-0233	Brucella abortus	SRR1371339	PRJNA251693	USA	North America	2012	Bison	308866	25	3264796	99.6873	1	1		1	1		99.9	cgST154	Cluster 3		1
640	B12-0270	Brucella abortus	SRR1371352	PRJNA251693	USA	North America	2012	Bison	252752	27	3265304	99.6839	1	1		1	1		99.9	cgST5	Cluster 3		1
641	B12-0219	Brucella abortus	SRR1371335	PRJNA251693	USA	North America	2012	Bison	259954	24	3264045	99.6878	1	1		1	1		99.9	cgST5	Cluster 3		1
642	B12-0228	Brucella abortus	SRR1371336	PRJNA251693	USA	North America	2012	Bison	308884	26	3264929	99.712	1	1		1	1		99.9	cgST5	Cluster 3		1
643	B12-0232	Brucella abortus	SRR1371338	PRJNA251693	USA	North America	2012	Bison	308866	24	3265690	99.7068	1	1		1	1		99.9	cgST5	Cluster 3		1
644	B12-0271	Brucella abortus	SRR1371353	PRJNA251693	USA	North America	2012	Bison	308884	23	3264803	99.7128	1	1		1	1		99.9	cgST5	Cluster 3		1
645	B12-0238	Brucella abortus	SRR1371342	PRJNA251693	USA	North America	2012	Bison	259620	25	3264246	99.7045	1	1		1	1		99.9	cgST5	Cluster 3		1
646	B12-0252	Brucella abortus	SRR1371348	PRJNA251693	USA	North America	2012	Bison	259620	25	3264816	99.6907	1	1		1	1		99.9	cgST5	Cluster 3		1
647	B12-0275	Brucella abortus	SRR1371354	PRJNA251693	USA	North America	2012	Bison	308866	24	3265284	99.7108	1	1		1	1		99.9	cgST156	Cluster 3		1
648	B12-0277	Brucella abortus	SRR1371356	PRJNA251693	USA	North America	2012	Bison	251671	28	3265384	99.7005	1	1		1	1		99.9	cgST153	Cluster 3		1
649	B12-0266	Brucella abortus	SRR1371350	PRJNA251693	USA	North America	2012	Bison	308884	22	3264671	99.7112	1	1		1	1		99.9	cgST157	Cluster 3		1
650	B12-0230	Brucella abortus	SRR1371337	PRJNA251693	USA	North America	2012	Bison	259636	26	3264624	99.6867	1	1		1	1		99.9	cgST155	Cluster 3		1
651	B12-0332	Brucella abortus	SRR1371357	PRJNA251693	USA	North America	2012	Bison	251697	24	3265361	99.6949	1	1		1	1		99.8	cgST302	Cluster 6		4
652	B12-0401	Brucella abortus	SRR3096457	PRJNA251693	USA	North America	2012	Bison	252796	24	3265469	99.6912	1	1		1	1		99.8	cgST303	Cluster 6		4
653	B13-0093	Brucella abortus	SRR3096499	PRJNA251693	USA	North America	2013	Bison	259518	25	3265053	99.7061	1	1		1	1		99.8	cgST301	Cluster 6		4
654	115Pa	Brucella suis	ERR2938655	PRJEB30030	Portugal	Europe	2008	Pig	243570	39	3301045	99.6222	39	15		1	1		99.7	cgST924	Cluster 131		6
655	183Pa	Brucella suis	ERR2938650	PRJEB30030	Portugal	Europe	2009	Pig	243642	37	3300771	99.6233	39	15		1	1		99.6	cgST146	Cluster 178		7
656	baboCR202	Brucella abortus	ERR3454421	PRJEB19503	Costa Rica	North America	2018	Buffalo	308900	25	3265093	99.7102	1	1		1	1		99.9	cgST197	Cluster 13		2
657	baboCR203	Brucella abortus	ERR3454422	PRJEB19503	Costa Rica	North America	2018	Buffalo	308869	22	3265145	99.6922	1	1		1	1		99.9	cgST368			1
658	baboCR209	Brucella abortus	ERR3454423	PRJEB19503	Costa Rica	North America	2018	Buffalo	308935	24	3265484	99.6924	5	5		1	1		100	cgST344			0
659	18RB17245	Brucella abortus	SRR12368047	PRJNA650270	Egypt	Africa	2017	Buffalo	250670	30	3264858	99.7128	1	1		1	1		100	cgST20	Cluster 14		0
660	18RB17244	Brucella melitensis	SRR12368048	PRJNA650270	Egypt	Africa	2017	Buffalo	207809	37	3290063	99.8482	158	11		1	1		99.8	cgST873	Cluster 128		3
661	18RB17260	Brucella melitensis	SRR12368031	PRJNA650270	Egypt	Africa	2017	Buffalo	186770	40	3289843	99.8493	89	11		1	1		99.9	cgST875			1
662	67-93	Brucella abortus	SRR642841	PRJNA173513	Iraq	Asia	1967	Buffalo	228678	30	3255590	99.7037	2	2		1	1		99.7	cgST74	Cluster 143		5
663	18-BR00149-1	Brucella melitensis	ERR4074327	PRJEB37772	Egypt	Africa	2018	Goat	155859	39	3289263	99.8391	89	11		1	1		99.9	cgST142	Cluster 77		1
664	BAU21/S4023	Brucella abortus	SRR8983080	PRJNA529883	Bangladesh	Asia	2017	Cattle	391315	22	3245696	99.7117	31	2		1	1		98.9	cgST70	Cluster 139		20
665	93-2	Brucella abortus	SRR642788	PRJNA173511	Bolivia	South America	1993	Cattle	294031	30	3256257	99.7182	29	2		1	1		99.7	cgST377	Cluster 100		6
666	80-28	Brucella abortus	SRR642814	PRJNA173503	Chad	Africa	1980	Cattle	254282	28	3262367	99.6826	65	32		1	1		99.5	cgST401	Cluster 103		8
667	78-14	Brucella abortus	SRR642818	PRJNA173526	Chad	Africa	1978	Cattle	254101	31	3262521	99.6863	33	34		1	1		99.7	cgST84	Cluster 150		6
668	brucella abortus	Brucella abortus	SRR8423077	PRJNA513896	China	Asia	2017	Cattle	385929	20	3259483	99.7046	96	2		1	1		100	cgST79	Cluster 16		0
669	baboCR82	Brucella abortus	ERR3454427	PRJEB19503	Costa Rica	North America	2014	Cattle	308918	25	3265766	99.7093	1	1		1	1		100	cgST198	Cluster 13		0
670	baboCR100	Brucella abortus	ERR3454412	PRJEB19503	Costa Rica	North America	2015	Cattle	308918	24	3265346	99.7096	1	1		1	1		100	cgST199	Cluster 13		0
671	baboCR156	Brucella abortus	ERR3454419	PRJEB19503	Costa Rica	North America	2016	Cattle	308919	25	3265546	99.7105	1	1		1	1		99.9	cgST201	Cluster 13		1
672	baboCR77B	Brucella abortus	ERR3454425	PRJEB19503	Costa Rica	North America	2014	Cattle	284993	27	3265268	99.7108	1	1		1	1		99.9	cgST195	Cluster 13		1
673	baboCR123	Brucella abortus	ERR3454415	PRJEB19503	Costa Rica	North America	2015	Cattle	252781	24	3264837	99.7034	1	1		1	1		100	cgST196	Cluster 13		0
674	baboCR79B	Brucella abortus	ERR3454426	PRJEB19503	Costa Rica	North America	2014	Cattle	308901	23	3265369	99.7102	1	1		1	1		100	cgST194	Cluster 13		0
675	baboCR111	Brucella abortus	ERR3454413	PRJEB19503	Costa Rica	North America	2015	Cattle	308917	22	3264973	99.7065	5	5		1	1		99.9	cgST346	Cluster 56		1
676	baboCR112	Brucella abortus	ERR3454414	PRJEB19503	Costa Rica	North America	2015	Cattle	308893	24	3265646	99.7138	5	5		1	1		99.9	cgST337			1
677	baboCR136	Brucella abortus	ERR3454416	PRJEB19503	Costa Rica	North America	2016	Cattle	308917	22	3264979	99.691	5	5		1	1		100	cgST343			0
678	baboCR137	Brucella abortus	ERR3454417	PRJEB19503	Costa Rica	North America	2016	Cattle	308935	25	3265826	99.6963	5	5		1	1		100	cgST335	Cluster 93		0
679	baboCR150	Brucella abortus	ERR3454418	PRJEB19503	Costa Rica	North America	2016	Cattle	308875	24	3265319	99.6923	5	5		1	1		99.9	cgST347	Cluster 56		1
680	baboCR189	Brucella abortus	ERR3454420	PRJEB19503	Costa Rica	North America	2017	Cattle	190254	273	5280788	99.639	5	5		1	1		100	cgST348			0
681	baboCR75	Brucella abortus	ERR3454424	PRJEB19503	Costa Rica	North America	2014	Cattle	308935	25	3265241	99.6961	5	5		1	1		100	cgST342			0
682	baboCR92	Brucella abortus	ERR3454428	PRJEB19503	Costa Rica	North America	2015	Cattle	308953	23	3265482	99.7128	5	5		1	1		99.9	cgST345	Cluster 56		1
683	18RB17259	Brucella abortus	SRR12368032	PRJNA650270	Egypt	Africa	2017	Cattle	207937	30	3264497	99.6844	1	1		1	1		100	cgST60	Cluster 14		0
684	18RB17256	Brucella abortus	SRR12368035	PRJNA650270	Egypt	Africa	2017	Cattle	228355	28	3265257	99.6744	1	1		1	1		100	cgST60	Cluster 14		0
685	18RB17257	Brucella abortus	SRR12368034	PRJNA650270	Egypt	Africa	2017	Cattle	259792	36	3265317	99.7118	1	1		1	1		100	cgST261	Cluster 14		0
686	18RB17243	Brucella abortus	SRR12368049	PRJNA650270	Egypt	Africa	2016	Cattle	208112	36	3264888	99.7022	1	1		1	1		99.9	cgST234	Cluster 14		1
687	18RB17242	Brucella abortus	SRR12368050	PRJNA650270	Egypt	Africa	2016	Cattle	308917	25	3265223	99.7124	1	1		1	1		100	cgST20	Cluster 14		0
688	18RB17255	Brucella abortus	SRR12368036	PRJNA650270	Egypt	Africa	2017	Cattle	177938	43	3263728	99.7021	1	1		1	1		100	cgST20	Cluster 14		0
689	18RB17233	Brucella abortus	SRR12368029	PRJNA650270	Egypt	Africa	2017	Cattle	251664	27	3265383	99.7019	1	1		1	1		100	cgST20	Cluster 14		0
690	18RB17227	Brucella melitensis	SRR12368052	PRJNA650270	Egypt	Africa	2017	Cattle	177676	32	3290254	99.8462	89	11		1	1		99.8	cgST9	Cluster 12		4
691	18RB17228	Brucella melitensis	SRR12368051	PRJNA650270	Egypt	Africa	2017	Cattle	189463	31	3290422	99.8497	89	11		1	1		99.8	cgST9	Cluster 12		3
692	18RB17229	Brucella melitensis	SRR12368040	PRJNA650270	Egypt	Africa	2017	Cattle	142019	39	3290004	99.8282	89	11		1	1		99.7	cgST9	Cluster 12		5
693	18RB17230	Brucella melitensis	SRR12368030	PRJNA650270	Egypt	Africa	2017	Cattle	189933	28	3290370	99.8404	89	11		1	1		99.8	cgST9	Cluster 12		4
694	18RB17235	Brucella melitensis	SRR12368028	PRJNA650270	Egypt	Africa	2017	Cattle	143914	36	3288995	99.8439	89	11		1	1		99.8	cgST9	Cluster 12		3
695	18RB17236	Brucella melitensis	SRR12368027	PRJNA650270	Egypt	Africa	2017	Cattle	170183	35	3289386	99.8321	89	11		1	1		99.8	cgST9	Cluster 12		3
696	18RB17238	Brucella melitensis	SRR12368026	PRJNA650270	Egypt	Africa	2017	Cattle	116375	50	3287707	99.8484	89	11		1	1		99.7	cgST9	Cluster 12		5
697	18RB17240	Brucella melitensis	SRR12368025	PRJNA650270	Egypt	Africa	2016	Cattle	105381	64	3286029	99.8457	89	11		1	1		99.8	cgST869	Cluster 12		4
698	18RB17241	Brucella melitensis	SRR12368024	PRJNA650270	Egypt	Africa	2016	Cattle	189933	29	3290919	99.8521	89	11		1	1		99.8	cgST9	Cluster 12		3
699	18RB17247	Brucella melitensis	SRR12368045	PRJNA650270	Egypt	Africa	2017	Cattle	189964	36	3290815	99.842	89	11		1	1		99.9	cgST871	Cluster 44		2
700	18RB17248	Brucella melitensis	SRR12368044	PRJNA650270	Egypt	Africa	2017	Cattle	200593	30	3290297	99.8305	89	11		1	1		99.8	cgST141	Cluster 44		4
701	18RB17249	Brucella melitensis	SRR12368043	PRJNA650270	Egypt	Africa	2017	Cattle	291982	25	3277766	99.8511	89	11		1	1		99.5	cgST141	Cluster 44		8
702	18RB17251	Brucella melitensis	SRR12368041	PRJNA650270	Egypt	Africa	2015	Cattle	248211	27	3290667	99.8433	89	11		1	1		99.8	cgST891			3
703	18RB17252	Brucella melitensis	SRR12368039	PRJNA650270	Egypt	Africa	2017	Cattle	302778	24	3289958	99.8553	159	11		1	1		99.8	cgST46	Cluster 83		4
704	18RB17253	Brucella melitensis	SRR12368038	PRJNA650270	Egypt	Africa	2017	Cattle	251316	22	3290047	99.8541	159	11		1	1		99.8	cgST46	Cluster 83		3
705	18RB17254	Brucella melitensis	SRR12368037	PRJNA650270	Egypt	Africa	2017	Cattle	251178	24	3289586	99.8328	159	11		1	1		99.8	cgST46	Cluster 83		3
706	18RB17258	Brucella melitensis	SRR12368033	PRJNA650270	Egypt	Africa	2017	Cattle	207835	33	3297001	99.858	89	11		1	1		99.9	cgST876			1
707	1_S1_L001	Brucella abortus	ERR4708859	PRJEB40921	Ethiopia	Africa	2018	Cattle	343127	27	3270146	99.7026	190	72		1	1		97.7	cgST6	Cluster 7		41
708	10_S10_L001	Brucella abortus	ERR4708860	PRJEB40921	Ethiopia	Africa	2018	Cattle	389329	27	3270737	99.7062	190	72		1	1		97.7	cgST6	Cluster 7		41
709	11_S11_L001	Brucella abortus	ERR4708861	PRJEB40921	Ethiopia	Africa	2018	Cattle	343061	27	3270660	99.7012	190	72		1	1		97.7	cgST6	Cluster 7		41
710	12_S12_L001	Brucella abortus	ERR4708862	PRJEB40921	Ethiopia	Africa	2018	Cattle	389313	28	3270146	99.6912	190	72		1	1		97.7	cgST10	Cluster 7		41
711	13_S13_L001	Brucella abortus	ERR4708863	PRJEB40921	Ethiopia	Africa	2018	Cattle	343061	27	3270246	99.7144	190	72		1	1		97.7	cgST10	Cluster 7		41
712	14_S14_L001	Brucella abortus	ERR4708864	PRJEB40921	Ethiopia	Africa	2018	Cattle	343061	28	3270080	99.6927	190	72		1	1		97.7	cgST6	Cluster 7		41
713	2_S2_L001	Brucella abortus	ERR4708866	PRJEB40921	Ethiopia	Africa	2018	Cattle	391674	27	3270702	99.6894	190	72		1	1		97.7	cgST6	Cluster 7		41
714	3_S3_L001	Brucella abortus	ERR4708867	PRJEB40921	Ethiopia	Africa	2018	Cattle	343061	29	3269869	99.7021	190	72		1	1		97.7	cgST10	Cluster 7		41
715	4_S4_L001	Brucella abortus	ERR4708868	PRJEB40921	Ethiopia	Africa	2018	Cattle	343061	26	3270587	99.6946	190	72		1	1		97.7	cgST10	Cluster 7		41
716	5_S5_L001	Brucella abortus	ERR4708869	PRJEB40921	Ethiopia	Africa	2018	Cattle	343061	27	3270213	99.7137	190	72		1	1		97.7	cgST10	Cluster 7		41
717	6_S6_L001	Brucella abortus	ERR4708870	PRJEB40921	Ethiopia	Africa	2018	Cattle	343061	29	3269539	99.6829	190	72		1	1		97.7	cgST10	Cluster 7		41
718	7_S7_L001	Brucella abortus	ERR4708871	PRJEB40921	Ethiopia	Africa	2018	Cattle	343061	27	3270010	99.7041	190	72		1	1		97.7	cgST6	Cluster 7		41
719	8_S8_L001	Brucella abortus	ERR4708872	PRJEB40921	Ethiopia	Africa	2018	Cattle	299473	28	3270700	99.7037	190	72		1	1		97.7	cgST6	Cluster 7		41
720	9_S9_L001	Brucella abortus	ERR4708873	PRJEB40921	Ethiopia	Africa	2018	Cattle	299476	30	3270088	99.6949	190	72		1	1		97.7	cgST6	Cluster 7		41
721	16_S16_L001	Brucella melitensis	ERR4708874	PRJEB40921	Ethiopia	Africa	2018	Cattle	292338	23	3284163	99.8926	12	12		1	1		99.9	cgST817	Cluster 124		1
722	17_S17_L001	Brucella melitensis	ERR4708875	PRJEB40921	Ethiopia	Africa	2018	Cattle	292339	24	3284086	99.9145	12	12		1	1		99.9	cgST818	Cluster 124		2
723	85-140	Brucella abortus	SRR647087	PRJNA173596	Greece	Europe	1985	Cattle	205424	38	3257594	99.7115	71	2		1	1		99.8	cgST72	Cluster 141		4
724	85-69	Brucella abortus	SRR642195	PRJNA173573	India	Asia	1985	Cattle	208168	35	3253826	99.711	63	31		1	1		99.3	cgST71	Cluster 140		13
725	F3/01	Brucella abortus	SRR642208	PRJNA173617	Kosovo	Europe	2001	Cattle	208298	41	3261328	99.7078	1	1		1	1		100	cgST33	Cluster 46		0
726	F8/01-155	Brucella melitensis	SRR646251	PRJNA173633	Kosovo	Europe	2001	Cattle	216937	35	3287060	99.8802	8	8		1	1		100	cgST111	Cluster 165		0
727	R42-08	Brucella abortus	SRR642791	PRJNA173510	Mongolia	Asia	2008	Cattle	261960	29	3250952	99.7032	96	2		1	1		100	cgST78	Cluster 16		0
728	88-217	Brucella abortus	SRR642211	PRJNA176537	Mozambique	Africa	1988	Cattle	226673	33	3251031	99.7132	36	37		1	1		97.8	cgST402	Cluster 105		39
729	804Pa	Brucella melitensis	ERR2938703	PRJEB30030	Portugal	Europe	2008	Cattle	299294	21	3288798	99.8786	8	8		1	1		99.9	cgST788			1
730	256Pa	Brucella abortus	ERR2938666	PRJEB30030	Portugal	Europe	2005	Cattle	260069	27	3259843	99.7095	2	2		1	1		99.9	cgST385	Cluster 66		1
731	F5/04-7	Brucella abortus	SRR647557	PRJNA173624	Portugal	Europe	2004	Cattle	187011	43	3256166	99.7003	2	2		1	1		99.9	cgST76	Cluster 66		1
732	78-32	Brucella abortus	SRR646254	PRJNA176538	Senegal	Africa	1978	Cattle	294059	28	3262302	99.7036	72	36		1	1		99.4	cgST81	Cluster 147		11
733	533	Brucella melitensis	SRR12420833	PRJNA647424	Serbia	Europe	2020	cattle	276728	28	3289449	99.8818	8	8		1	1		100	cgST110	Cluster 164		0
734	80-102	Brucella abortus	SRR647098	PRJNA173625	Spain	Europe	1980	Cattle	259733	31	3256487	99.714	2	2		1	1		100	cgST75	Cluster 144		0
735	87-28	Brucella abortus	SRR642159	PRJNA173504	Sudan	Africa	1987	Cattle	254289	32	3262807	99.704	34	34		1	1		99.7	cgST398			5
736	F6/05-2	Brucella abortus	SRR641712	PRJNA173574	Sudan	Africa	2005	Cattle	259367	31	3262903	99.7039	32	33		1	1		99.8	cgST400	Cluster 104		4
737	F6/05-9	Brucella abortus	SRR647564	PRJNA173630	Sudan	Africa	2005	Cattle	156169	43	3262560	99.6961	33	34		1	1		99.7	cgST86	Cluster 152		6
738	F6/05-6	Brucella melitensis	SRR642836	PRJNA173534	Sudan	Africa	2005	Cattle	249440	35	3285372	99.88	8	8		1	1		100	cgST614	Cluster 25		0
739	F10/06-3	Brucella abortus	SRR642795	PRJNA173512	Thailand	Asia	2006	Cattle	216696	36	3242658	99.7136	31	2		1	1		99.1	cgST375	Cluster 99		16
740	64-122	Brucella abortus	SRR647090	PRJNA173627	United Kingdom	Europe	1964	Cattle	189434	35	3256604	99.7076	30	2		1	1		99.8	cgST89	Cluster 41		3
741	ERS568782	Brucella abortus	ERR762403	PRJEB4782	USA	North America	1940	Cattle	253866	27	3258116	99.6917	5	5		1	1		99.9	cgST11	Cluster 9		1
742	B98-0688	Brucella abortus	SRR1371383	PRJNA251693	USA	North America	1998	Cattle	308868	23	3264355	99.7126	1	1		1	1		100	cgST211			0
743	B02-0120	Brucella abortus	SRR1371307	PRJNA251693	USA	North America	2002	Cattle	308869	24	3265107	99.7125	205	105		1	1		99.9	cgST212			1
744	B13-0215	Brucella abortus	SRR1371361	PRJNA251693	USA	North America	2013	Cattle	259951	28	3264528	99.7082	1	1		1	1		100	cgST221			0
745	B11-0613	Brucella abortus	SRR3096454	PRJNA251693	USA	North America	2011	Cattle	228369	29	3266889	99.7039	1	1		1	1		100	cgST226			0
746	B11-0612	Brucella abortus	SRR3096453	PRJNA251693	USA	North America	2011	Cattle	252749	27	3264849	99.6909	1	1		1	1		100	cgST225	Cluster 5		0
747	B11-0616	Brucella abortus	SRR3096455	PRJNA251693	USA	North America	2011	Cattle	251663	29	3266539	99.6948	1	1		1	1		99.9	cgST224	Cluster 5		1
748	B08-0416	Brucella abortus	SRR1371319	PRJNA251693	USA	North America	2008	Cattle	259951	27	3264677	99.6833	1	1		1	1		100	cgST222	Cluster 5		0
749	B11-0611	Brucella abortus	SRR3096452	PRJNA251693	USA	North America	2011	Cattle	252734	26	3264981	99.7075	1	1		1	1		100	cgST59	Cluster 5		0
750	B11-0604	Brucella abortus	SRR1371331	PRJNA251693	USA	North America	2011	Cattle	251663	30	3266289	99.6999	1	1		1	1		100	cgST59	Cluster 5		0
751	B02-0187	Brucella abortus	SRR1371309	PRJNA251693	USA	North America	2002	Cattle	259672	24	3264207	99.686	1	1		1	1		99.9	cgST185	Cluster 24		1
752	B02-0246	Brucella abortus	SRR3096338	PRJNA251693	USA	North America	2002	Cattle	308884	22	3264996	99.7126	1	1		1	1		99.9	cgST13	Cluster 24		1
753	B02-0204	Brucella abortus	SRR3096340	PRJNA251693	USA	North America	2002	Cattle	259391	26	3265114	99.7083	1	1		1	1		99.9	cgST13	Cluster 24		2
754	B05-0908	Brucella abortus	SRR3096339	PRJNA251693	USA	North America	2002	Cattle	308903	23	3265419	99.6924	1	1		1	1		99.9	cgST13	Cluster 24		1
755	B02-0237	Brucella abortus	SRR3096335	PRJNA251693	USA	North America	2002	Cattle	259428	26	3264394	99.6949	1	1		1	1		99.9	cgST13	Cluster 24		1
756	B02-0235	Brucella abortus	SRR3096334	PRJNA251693	USA	North America	2002	Cattle	308884	22	3264669	99.711	1	1		1	1		99.9	cgST13	Cluster 24		1
757	B89-0941	Brucella abortus	SRR1371364	PRJNA251693	USA	North America	1989	Cattle	259962	25	3264975	99.7059	1	1		1	1		99.9	cgST179	Cluster 55		1
758	B89-0944	Brucella abortus	SRR1371365	PRJNA251693	USA	North America	1989	Cattle	259943	24	3264492	99.7094	1	1		1	1		99.9	cgST178	Cluster 55		1
759	B11-0210	Brucella abortus	SRR1371329	PRJNA251693	USA	North America	2011	Cattle	252752	26	3264953	99.7045	1	1		1	1		99.9	cgST172			1
760	B11-0208	Brucella abortus	SRR1371328	PRJNA251693	USA	North America	2011	Cattle	308884	24	3264403	99.7064	1	1		1	1		99.9	cgST53	Cluster 3		2
761	B11-0245	Brucella abortus	SRR1371330	PRJNA251693	USA	North America	2011	Cattle	252744	23	3265119	99.7082	1	1		1	1		99.9	cgST53	Cluster 3		1
762	B11-0015	Brucella abortus	SRR1371323	PRJNA251693	USA	North America	2010	Cattle	252758	25	3266353	99.6834	1	1		1	1		99.9	cgST168	Cluster 3		1
763	B11-0037	Brucella abortus	SRR1371324	PRJNA251693	USA	North America	2010	Cattle	259961	26	3265064	99.6909	1	1		1	1		99.9	cgST166	Cluster 3		1
764	B11-0038	Brucella abortus	SRR1371325	PRJNA251693	USA	North America	2010	Cattle	308884	22	3264742	99.7131	1	1		1	1		99.9	cgST167	Cluster 3		1
765	B12-0025	Brucella abortus	SRR1371333	PRJNA251693	USA	North America	2011	Cattle	228235	27	3266468	99.7007	1	1		1	1		99.9	cgST171	Cluster 3		1
766	B12-0002	Brucella abortus	SRR1371332	PRJNA251693	USA	North America	2011	Cattle	308866	23	3265207	99.708	1	1		1	1		99.9	cgST170	Cluster 3		1
767	B94-0609	Brucella abortus	SRR1371372	PRJNA251693	USA	North America	1994	Cattle	308918	23	3265245	99.6909	1	1		1	1		99.9	cgST206			1
768	B94-0885	Brucella abortus	SRR1371373	PRJNA251693	USA	North America	1994	Cattle	259923	26	3264534	99.7051	1	1		1	1		99.9	cgST205			1
769	B87-0095	Brucella abortus	SRR3096504	PRJNA251693	USA	North America	1986	Cattle	259734	33	3260471	99.6952	1	1		1	1		100	cgST55	Cluster 136		0
770	B93-0623	Brucella abortus	SRR1371368	PRJNA251693	USA	North America	1993	Cattle	259963	25	3265230	99.6933	1	1		1	1		99.9	cgST192			2
771	B99-0074	Brucella abortus	SRR1371386	PRJNA251693	USA	North America	1999	Cattle	308918	22	3264662	99.7106	1	1		1	1		99.9	cgST54	Cluster 135		1
772	B01-0650	Brucella abortus	SRR1371305	PRJNA251693	USA	North America	2001	Cattle	252778	26	3265194	99.7047	1	1		1	1		100	cgST203	Cluster 87		0
773	B98-0370	Brucella abortus	SRR1371382	PRJNA251693	USA	North America	1998	Cattle	259904	24	3264134	99.7054	1	1		1	1		100	cgST193			0
774	B00-0092	Brucella abortus	SRR1371300	PRJNA251693	USA	North America	2000	Cattle	308875	24	3265177	99.705	1	1		1	1		99.9	cgST284			2
775	B00-0220	Brucella abortus	SRR1371301	PRJNA251693	USA	North America	2000	Cattle	252729	26	3265748	99.7097	1	1		1	1		99.8	cgST280			3
776	B00-0751	Brucella abortus	SRR1371303	PRJNA251693	USA	North America	2000	Cattle	252713	26	3265169	99.6974	155	1		1	1		99.8	cgST287			3
777	B01-0352	Brucella abortus	SRR1371304	PRJNA251693	USA	North America	2001	Cattle	259817	25	3264834	99.709	5	5		1	1		99.9	cgST269	Cluster 88		1
778	B02-0040	Brucella abortus	SRR1371306	PRJNA251693	USA	North America	2001	Cattle	308876	23	3264711	99.7059	1	1		1	1		99.9	cgST285			1
779	B03-0209	Brucella abortus	SRR1371311	PRJNA251693	USA	North America	2003	Cattle	190032	38	3257634	99.6874	1	1		1	1		99.5	cgST312			8
780	B04-0031	Brucella abortus	SRR1371312	PRJNA251693	USA	North America	2003	Cattle	259959	24	3264873	99.695	1	1		1	1		99.8	cgST298	Cluster 6		4
781	B04-0344	Brucella abortus	SRR1371315	PRJNA251693	USA	North America	2004	Cattle	157717	39	3256737	99.7052	1	1		1	1		99.6	cgST307			7
782	B05-0022	Brucella abortus	SRR1371316	PRJNA251693	USA	North America	2004	Cattle	252784	25	3265460	99.695	1	1		1	1		99.8	cgST32	Cluster 6		4
783	B08-0665	Brucella abortus	SRR1371320	PRJNA251693	USA	North America	2008	Cattle	252779	27	3266298	99.6856	1	1		1	1		99.8	cgST65	Cluster 6		4
784	B11-0202	Brucella abortus	SRR1371327	PRJNA251693	USA	North America	2011	Cattle	250156	26	3265994	99.7034	5	5		1	1		99.9	cgST356			2
785	B14-0211	Brucella abortus	SRR1371363	PRJNA251693	USA	North America	2014	Cattle	308714	26	3261593	99.7046	5	5		1	1		99.8	cgST270	Cluster 9		3
786	B93-0077	Brucella abortus	SRR1371366	PRJNA251693	USA	North America	1993	Cattle	103625	65	3256655	99.7047	5	5		1	1		99.5	cgST357			9
787	B93-0824	Brucella abortus	SRR1371369	PRJNA251693	USA	North America	1993	Cattle	259892	29	3264896	99.7076	60	29		1	1		99.9	cgST364	Cluster 97		1
788	B94-0500	Brucella abortus	SRR1371371	PRJNA251693	USA	North America	1994	Cattle	308475	24	3265054	99.6907	1	1		1	1		99.9	cgST366			1
789	B94-1564	Brucella abortus	SRR1371374	PRJNA251693	USA	North America	1994	Cattle	259924	26	3265025	99.693	5	5		1	1		99.9	cgST268	Cluster 88		1
790	B95-0116	Brucella abortus	SRR1371375	PRJNA251693	USA	North America	1995	Cattle	259924	25	3264764	99.6903	1	1		1	1		99.9	cgST282			2
791	B95-1140	Brucella abortus	SRR1371377	PRJNA251693	USA	North America	1995	Cattle	259957	25	3265086	99.6915	1	1		1	1		99.9	cgST283			1
792	B96-0217	Brucella abortus	SRR1371378	PRJNA251693	USA	North America	1996	Cattle	259309	26	3264690	99.7089	1	1		1	1		100	cgST266			0
793	B96-0218	Brucella abortus	SRR1371379	PRJNA251693	USA	North America	1996	Cattle	259626	25	3263999	99.7057	5	5		1	1		99.7	cgST354	Cluster 96		5
794	B96-0242	Brucella abortus	SRR1371380	PRJNA251693	USA	North America	1996	Cattle	308418	29	3265381	99.7041	1	1		1	1		99.9	cgST367			1
795	B98-0001	Brucella abortus	SRR1371381	PRJNA251693	USA	North America	1998	Cattle	259924	26	3265390	99.6845	1	1		1	1		99.8	cgST286			4
796	B98-0822	Brucella abortus	SRR1371384	PRJNA251693	USA	North America	1998	Cattle	308495	24	3265488	99.7087	60	29		1	1		99.9	cgST363			2
797	B98-0862	Brucella abortus	SRR1371385	PRJNA251693	USA	North America	1998	Cattle	367706	22	3265145	99.6961	5	5		1	1		100	cgST349			0
798	B99-1033	Brucella abortus	SRR1371388	PRJNA251693	USA	North America	1999	Cattle	308865	24	3264905	99.6816	1	1		1	1		99.9	cgST267			1
799	B00-0468	Brucella suis	SRR2058926	PRJNA251693	USA	North America	2000	Cattle	363854	25	3292941	99.6482	75	14		1	1		100	cgST493	Cluster 58		0
800	B00-0489	Brucella suis	SRR2058927	PRJNA251693	USA	North America	2000	Cattle	363852	25	3293325	99.6688	14	14		1	1		99.9	cgST518			1
801	B06-0059	Brucella suis	SRR2058938	PRJNA251693	USA	North America	2005	Cattle	261975	35	3293811	99.6662	14	14		1	1		99.8	cgST534			3
802	B10-0144	Brucella suis	SRR2058940	PRJNA251693	USA	North America	2009	Cattle	147635	40	3286687	99.6693	14	14		1	1		99.5	cgST529			9
803	B10-1082	Brucella suis	SRR2058941	PRJNA251693	USA	North America	2010	Cattle	261640	31	3288097	99.6581	14	14		1	1		99.8	cgST487			4
804	B11-0001	Brucella suis	SRR2058942	PRJNA251693	USA	North America	2010	Cattle	252015	26	3293480	99.6661	14	14		1	1		99.9	cgST474	Cluster 30		1
805	B11-0171	Brucella suis	SRR2058944	PRJNA251693	USA	North America	2010	Cattle	367725	24	3293806	99.6427	14	14		1	1		99.9	cgST527	Cluster 27		1
806	B11-0193	Brucella suis	SRR2058946	PRJNA251693	USA	North America	2010	Cattle	363811	25	3293301	99.6692	14	14		1	1		100	cgST476			0
807	B02-0239	Brucella suis	SRR2058947	PRJNA251693	USA	North America	2011	Cattle	367783	24	3293518	99.6606	14	14		1	1		99.9	cgST503			1
808	B11-0281	Brucella suis	SRR2058950	PRJNA251693	USA	North America	2011	Cattle	363860	25	3293221	99.6687	14	14		1	1		99.9	cgST519			1
809	B11-0438	Brucella suis	SRR2058951	PRJNA251693	USA	North America	2011	Cattle	259805	26	3293906	99.663	14	14		1	1		99.9	cgST520			1
810	B11-0440	Brucella suis	SRR2058952	PRJNA251693	USA	North America	2011	Cattle	259458	29	3292970	99.6613	14	14		1	1		99.9	cgST533			1
811	B11-0443	Brucella suis	SRR2058953	PRJNA251693	USA	North America	2011	Cattle	367752	22	3294054	99.6668	14	14		1	1		99.9	cgST513			1
812	B11-0471	Brucella suis	SRR2058956	PRJNA251693	USA	North America	2011	Cattle	363835	25	3293200	99.6603	14	14		1	1		99.9	cgST515			1
813	B11-0525	Brucella suis	SRR2058957	PRJNA251693	USA	North America	2011	Cattle	297714	26	3293213	99.6635	75	14		1	1		100	cgST495	Cluster 58		0
814	B11-0527	Brucella suis	SRR2058958	PRJNA251693	USA	North America	2011	Cattle	259796	28	3293502	99.6666	14	14		1	1		99.9	cgST483	Cluster 26		1
815	B11-0552	Brucella suis	SRR2058960	PRJNA251693	USA	North America	2011	Cattle	251032	27	3294170	99.6639	14	14		1	1		99.9	cgST485			1
816	B11-0566	Brucella suis	SRR2058961	PRJNA251693	USA	North America	2011	Cattle	363916	26	3293694	99.6666	14	14		1	1		100	cgST475			0
817	B11-0603	Brucella suis	SRR2058963	PRJNA251693	USA	North America	2011	Cattle	363851	28	3293598	99.6623	14	14		1	1		99.9	cgST482	Cluster 26		1
818	B12-0577	Brucella suis	SRR2058964	PRJNA251693	USA	North America	2012	Cattle	259821	29	3293257	99.6721	14	14		1	1		99.9	cgST481	Cluster 26		1
819	B12-0598	Brucella suis	SRR2058965	PRJNA251693	USA	North America	2012	Cattle	363835	28	3293732	99.6639	14	14		1	1		99.9	cgST484	Cluster 26		1
820	B12-0604	Brucella suis	SRR2058966	PRJNA251693	USA	North America	2012	Cattle	518510	23	3293685	99.6618	14	14		1	1		99.9	cgST514			1
821	B12-0608	Brucella suis	SRR2058967	PRJNA251693	USA	North America	2012	Cattle	363832	26	3293236	99.6658	14	14		1	1		99.9	cgST528	Cluster 27		1
822	B93-0078	Brucella suis	SRR2058972	PRJNA251693	USA	North America	1993	Cattle	300311	26	3292503	99.6613	14	14		1	1		99.9	cgST522			2
823	B93-0748	Brucella suis	SRR2058974	PRJNA251693	USA	North America	1993	Cattle	300381	27	3293365	99.6441	75	14		1	1		100	cgST494	Cluster 58		0
824	B99-1007	Brucella suis	SRR2058981	PRJNA251693	USA	North America	1999	Cattle	147611	39	3288278	99.6567	14	14		1	1		99.5	cgST486			8
825	B05-0338	Brucella abortus	SRR3096356	PRJNA251693	USA	North America	2004	Cattle	251688	25	3265718	99.7042	1	1		1	1		99.8	cgST288	Cluster 6		4
826	B08-0666	Brucella abortus	SRR3096371	PRJNA251693	USA	North America	2008	Cattle	308879	26	3265865	99.687	1	1		1	1		99.8	cgST308	Cluster 6		4
827	B09-0008	Brucella abortus	SRR3096381	PRJNA251693	USA	North America	2008	Cattle	256657	24	3265327	99.7084	1	1		1	1		99.7	cgST65	Cluster 6		5
828	F1/06-B21	Brucella abortus	SRR642829	PRJNA173525	Zimbabwe	Africa	2006	Cattle	254206	32	3263114	99.6871	6	6		1	1		99.8	cgST395	Cluster 102		4
829	B13-0095	Brucella species	SRR3745442	PRJNA326393	USA	North America	2010	Ceratophrys ornata	317187	36	3353087	97.6277	-	80		1	1		96.4	cgST959			64
830	17-BR00023	Brucella canis	ERR4165410	PRJEB38365	Brazil	South America	2014	Dog	299479	32	3293412	99.6398	77	20		1	1		99.9	cgST25	Cluster 52		1
831	ERS1940264	Brucella canis	ERR2136546	PRJEB22763	Brazil	South America	1998	Dog	251798	28	3293761	99.6397	77	20		1	1		99.9	cgST567			2
832	ERS1940265	Brucella canis	ERR2136547	PRJEB22763	Brazil	South America	1995	Dog	299284	27	3293516	99.6345	206	106		1	1		99.8	cgST557			3
833	ERS1940267	Brucella canis	ERR2136549	PRJEB22763	Brazil	South America	2005	Dog	367395	22	3293474	99.6221	77	20		1	1		99.9	cgST566			2
834	17-BR00015	Brucella canis	ERR4165407	PRJEB38365	Brazil	South America	2014	Dog	348030	25	3292433	99.6192	77	20		1	1		99.9	cgST25	Cluster 52		1
835	17-BR00020	Brucella canis	ERR4165408	PRJEB38365	Brazil	South America	2014	Dog	446904	24	3293108	99.6372	77	20		1	1		99.9	cgST25	Cluster 52		1
836	brucella canis	Brucella species	SRR8255646	PRJNA507342	China	Asia	2012	Dog	299325	23	3290176	99.8762	8	8		1	1		100	cgST106	Cluster 10		0
837	bcanCR24	Brucella canis	ERR5055666	PRJEB19503	Costa Rica	North America	2016	Dog	255155	32	3293260	99.6155	77	20		1	1		99.7	cgST563	Cluster 28		6
838	bcanCR25	Brucella canis	ERR5055667	PRJEB19503	Costa Rica	North America	2016	Dog	296893	26	3292048	99.6379	77	20		1	1		99.7	cgST105	Cluster 28		5
839	bcanCR26	Brucella canis	ERR5055668	PRJEB19503	Costa Rica	North America	2017	Dog	296893	31	3292257	99.6353	77	20		1	1		99.7	cgST564	Cluster 28		5
840	bcanCR27	Brucella canis	ERR5055669	PRJEB19503	Costa Rica	North America	2017	Dog	299499	28	3292183	99.6369	77	20		1	1		99.7	cgST565	Cluster 28		5
841	bcanCR28	Brucella canis	ERR5055670	PRJEB19503	Costa Rica	North America	2017	Dog	363385	23	3295985	99.6335	77	20		1	1		99.7	cgST102	Cluster 159		5
842	bcanCR30	Brucella canis	ERR5055672	PRJEB19503	Costa Rica	North America	2018	Dog	299499	27	3292528	99.6396	77	20		1	1		99.7	cgST105	Cluster 28		5
843	bcanCR31	Brucella canis	ERR5055673	PRJEB19503	Costa Rica	North America	2019	Dog	299467	30	3291834	99.6201	77	20		1	1		99.5	cgST569			8
844	bcanCR33	Brucella canis	ERR5055674	PRJEB19503	Costa Rica	North America	2019	Dog	316338	27	3296012	99.6392	77	20		1	1		99.7	cgST550			5
845	bcanCR29	Brucella canis	ERR5055671	PRJEB19503	Costa Rica	North America	2017	Dog	446861	27	3297816	99.6322	77	20		1	1		99.7	cgST102	Cluster 159		5
846	ERS1940266	Brucella canis	ERR2136548	PRJEB22763	Finland	Europe	2009	Dog	222344	32	3256880	99.6268	21	21		1	1		99.5	cgST555			8
847	ERS1940263	Brucella canis	ERR2136545	PRJEB22763	Spain	Europe	1996	Dog	293466	30	3296537	99.6314	77	20		1	1		99.6	cgST551			7
848	B13-0216	Brucella suis	SRR2058970	PRJNA251693	USA	North America	2013	Dog	363835	25	3293783	99.6617	14	14		1	1		100	cgST505			0
849	B93-0364	Brucella suis	SRR2058973	PRJNA251693	USA	North America	1993	Dog	297714	29	3293183	99.6569	14	14		1	1		99.9	cgST523			1
850	B95-0512	Brucella suis	SRR2058980	PRJNA251693	USA	North America	1995	Dog	259899	27	3293678	99.6599	14	14		1	1		99.9	cgST525	Cluster 27		1
851	B13-0260	Brucella suis	SRR2058983	PRJNA251693	USA	North America	2013	Dog	363697	26	3293282	99.6719	14	14		1	1		99.9	cgST470			1
852	OH-16-3666-7	Brucella canis	SRR5483892	PRJNA369091	USA	North America	2016	Dog	208385	37	3290858	99.6391	20	20		1	1		99.8	cgST4	Cluster 8		3
853	OH-16-3666-8	Brucella canis	SRR5483894	PRJNA369091	USA	North America	2016	Dog	250727	30	3296463	99.6357	20	20		1	1		99.7	cgST4	Cluster 8		5
854	OH-16-3666-11	Brucella canis	SRR5483895	PRJNA369091	USA	North America	2016	Dog	246886	32	3292064	99.6411	20	20		1	1		99.8	cgST4	Cluster 8		3
855	OH-16-3666-18	Brucella canis	SRR5484136	PRJNA369091	USA	North America	2016	Dog	299489	29	3292244	99.6409	20	20		1	1		99.8	cgST4	Cluster 8		3
856	OH-16-3666-21	Brucella canis	SRR5484155	PRJNA369091	USA	North America	2016	Dog	299489	31	3291857	99.6326	20	20		1	1		99.8	cgST4	Cluster 8		3
857	OH-16-3666-22	Brucella canis	SRR5484222	PRJNA369091	USA	North America	2016	Dog	250816	27	3296133	99.6382	20	20		1	1		99.7	cgST4	Cluster 8		5
858	OH-16-3666-23	Brucella canis	SRR5484223	PRJNA369091	USA	North America	2016	Dog	345247	29	3291025	99.6488	20	20		1	1		99.8	cgST4	Cluster 8		3
859	OH-16-3666-26	Brucella canis	SRR5484230	PRJNA369091	USA	North America	2016	Dog	348101	28	3291889	99.6366	20	20		1	1		99.8	cgST4	Cluster 8		3
860	OH-16-3666-27	Brucella canis	SRR5484248	PRJNA369091	USA	North America	2016	Dog	250816	31	3292145	99.6408	20	20		1	1		99.8	cgST4	Cluster 8		3
861	OH-16-3666-28	Brucella canis	SRR5484335	PRJNA369091	USA	North America	2016	Dog	243385	33	3291756	99.6398	20	20		1	1		99.8	cgST4	Cluster 8		3
862	OH-16-3666-29	Brucella canis	SRR5484380	PRJNA369091	USA	North America	2016	Dog	256521	37	3290829	99.6377	20	20		1	1		99.8	cgST4	Cluster 8		3
863	OH-16-3666-30	Brucella canis	SRR5484381	PRJNA369091	USA	North America	2016	Dog	188336	39	3291847	99.6494	20	20		1	1		99.8	cgST4	Cluster 8		3
864	OH-16-4402-3	Brucella canis	SRR5484383	PRJNA369091	USA	North America	2016	Dog	222384	32	3291387	99.6541	20	20		1	1		99.8	cgST4	Cluster 8		3
865	OH-16-4402-4	Brucella canis	SRR5484384	PRJNA369091	USA	North America	2016	Dog	288413	32	3291349	99.6356	20	20		1	1		99.8	cgST4	Cluster 8		3
866	OH-16-4402-7	Brucella canis	SRR5484386	PRJNA369091	USA	North America	2016	Dog	218537	38	3292044	99.6318	20	20		1	1		99.8	cgST4	Cluster 8		3
867	OH-16-6341	Brucella canis	SRR5484387	PRJNA369091	USA	North America	2016	Dog	218792	34	3291374	99.637	20	20		1	1		99.7	cgST101	Cluster 72		5
868	OH-16-6573-1	Brucella canis	SRR5484404	PRJNA369091	USA	North America	2016	Dog	218733	33	3291262	99.6241	20	20		1	1		99.8	cgST100	Cluster 71		3
869	OH-16-7099-1	Brucella canis	SRR5484405	PRJNA369091	USA	North America	2016	Dog	249089	28	3291349	99.6387	20	20		1	1		99.7	cgST101	Cluster 72		5
870	OH-16-7099-2	Brucella canis	SRR5484406	PRJNA369091	USA	North America	2016	Dog	249089	29	3291801	99.6431	20	20		1	1		99.7	cgST549	Cluster 72		5
871	OH-16-10643-1	Brucella canis	SRR5484407	PRJNA369091	USA	North America	2016	Dog	348031	30	3291306	99.6327	20	20		1	1		99.8	cgST548	Cluster 71		4
872	OH-16-13315-2	Brucella canis	SRR5484408	PRJNA369091	USA	North America	2016	Dog	208481	34	3292385	99.6453	20	20		1	1		99.8	cgST100	Cluster 71		3
873	F23/97	Brucella species	SRR642799	PRJNA176540	France	Europe	1997	Dolphin	86367	69	3287833	99.6664	23	23		1	1		98.4	cgST92	Cluster 69		28
874	M644/93/1	Brucella ceti	ERR471329	PRJEB4782	United Kingdom	Europe	1994	Dolphin	100864	66	3291251	99.626	26	26		1	1		97.1	cgST37	Cluster 23		52
875	M644/93/1	Brucella ceti	ERR485946	PRJEB4782	United Kingdom	Europe	1994	Dolphin	100864	66	3291398	99.6556	26	26		1	1		97.1	cgST37	Cluster 23		52
876	M452/97/2	Brucella ceti	ERR485951	PRJEB4782	United Kingdom	Europe	1997	Dolphin	106564	79	3310376	99.6606	26	26		1	1		97.3	cgST435	Cluster 23		47
877	B10-0584	Brucella abortus	SRR3096403	PRJNA251693	USA	North America	2010	Elk	259943	25	3264660	99.7019	1	1		1	1		99.9	cgST214			1
878	B09-0286	Brucella abortus	SRR3096383	PRJNA251693	USA	North America	2009	Elk	317094	22	3265394	99.7071	1	1		1	1		99.9	cgST218	Cluster 5		1
879	B10-0118	Brucella abortus	SRR3096390	PRJNA251693	USA	North America	2009	Elk	308868	23	3265216	99.7094	1	1		1	1		100	cgST219	Cluster 5		0
880	B10-0529	Brucella abortus	SRR3096401	PRJNA251693	USA	North America	2009	Elk	259970	25	3265317	99.693	1	1		1	1		100	cgST223	Cluster 5		0
881	B10-0273	Brucella abortus	SRR3096395	PRJNA251693	USA	North America	2009	Elk	308868	23	3265235	99.705	1	1		1	1		100	cgST220	Cluster 5		0
882	B-102110002TD	Brucella abortus	SRR3096409	PRJNA251693	USA	North America	2010	Elk	391308	20	3262369	99.7039	1	1		1	1		99.8	cgST188			3
883	B03-0202	Brucella abortus	SRR3096345	PRJNA251693	USA	North America	2003	Elk	259903	24	3264123	99.7086	1	1		1	1		99.8	cgST189			3
884	B02-0123	Brucella abortus	SRR1371308	PRJNA251693	USA	North America	2002	Elk	157699	38	3257977	99.7018	1	1		1	1		99.7	cgST186			5
885	B-11031001	Brucella abortus	SRR3096445	PRJNA251693	USA	North America	2010	Elk	367705	21	3264829	99.7069	1	1		1	1		99.9	cgST182			2
886	B-11121001	Brucella abortus	SRR3096456	PRJNA251693	USA	North America	2010	Elk	367670	21	3264830	99.6961	1	1		1	1		99.9	cgST181			1
887	B12-0407	Brucella abortus	SRR3096467	PRJNA251693	USA	North America	2012	Elk	308764	23	3261857	99.7035	1	1		1	1		99.9	cgST184			2
888	B-10061002	Brucella abortus	SRR3096404	PRJNA251693	USA	North America	2010	Elk	416586	19	3265486	99.7044	1	1		1	1		99.8	cgST183			3
889	B11-0273	Brucella abortus	SRR3096443	PRJNA251693	USA	North America	2010	Elk	308903	24	3264706	99.7012	1	1		1	1		99.9	cgST169	Cluster 3		2
890	B12-0408	Brucella abortus	SRR3096473	PRJNA251693	USA	North America	2012	Elk	367713	22	3264832	99.7149	1	1		1	1		99.9	cgST176	Cluster 3		1
891	B11-0270	Brucella abortus	SRR3096441	PRJNA251693	USA	North America	2009	Elk	367670	23	3264640	99.7081	1	1		1	1		99.9	cgST175	Cluster 3		1
892	B11-0277	Brucella abortus	SRR3096444	PRJNA251693	USA	North America	2010	Elk	363719	22	3264311	99.6868	1	1		1	1		99.9	cgST174	Cluster 3		1
893	B-07-3128	Brucella abortus	SRR3096364	PRJNA251693	USA	North America	2007	Elk	367670	21	3264553	99.693	1	1		1	1		99.9	cgST173	Cluster 3		1
894	B11-0271	Brucella abortus	SRR3096442	PRJNA251693	USA	North America	2010	Elk	367670	21	3264635	99.7123	1	1		1	1		99.9	cgST165	Cluster 3		1
895	B12-0585	Brucella abortus	SRR3096472	PRJNA251693	USA	North America	2012	Elk	368065	25	3264591	99.7058	1	1		1	1		99.9	cgST52	Cluster 3		2
896	B12-0333	Brucella abortus	SRR3096475	PRJNA251693	USA	North America	2012	Elk	367713	21	3264604	99.69	1	1		1	1		99.9	cgST52	Cluster 3		2
897	B01-0638	Brucella abortus	SRR3096330	PRJNA251693	USA	North America	2001	Elk	259959	24	3264945	99.6848	1	1		1	1		99.8	cgST64	Cluster 6		4
898	B02-0242	Brucella abortus	SRR3096331	PRJNA251693	USA	North America	2001	Elk	259940	24	3264725	99.7018	1	1		1	1		99.8	cgST300	Cluster 6		4
899	B01-0642	Brucella abortus	SRR3096341	PRJNA251693	USA	North America	2002	Elk	259314	25	3264968	99.7074	1	1		1	1		99.8	cgST64	Cluster 6		4
900	B02-0268	Brucella abortus	SRR3096342	PRJNA251693	USA	North America	2002	Elk	308875	24	3262023	99.7178	5	5		1	1		99.9	cgST63	Cluster 9		2
901	B04-0003	Brucella abortus	SRR3096346	PRJNA251693	USA	North America	2003	Elk	228553	38	3257511	99.7008	1	1		1	1		99.5	cgST304			8
902	B04-0196	Brucella abortus	SRR3096350	PRJNA251693	USA	North America	2004	Elk	259518	25	3265270	99.7052	1	1		1	1		99.7	cgST299	Cluster 6		5
903	B05-0756	Brucella abortus	SRR3096357	PRJNA251693	USA	North America	2005	Elk	259387	24	3264703	99.6924	1	1		1	1		99.7	cgST32	Cluster 6		5
904	B09-0005	Brucella abortus	SRR3096378	PRJNA251693	USA	North America	2008	Elk	251561	26	3262098	99.705	1	1		1	1		99.8	cgST309	Cluster 6		4
905	B09-0007	Brucella abortus	SRR3096379	PRJNA251693	USA	North America	2009	Elk	253909	28	3262341	99.7047	1	1		1	1		99.8	cgST295			3
906	B11-0159	Brucella abortus	SRR3096380	PRJNA251693	USA	North America	2008	Elk	297497	26	3261972	99.699	1	1		1	1		99.8	cgST294			3
907	B11-0150	Brucella abortus	SRR3096417	PRJNA251693	USA	North America	2006	Elk	308916	27	3264838	99.7117	1	1		1	1		99.8	cgST310	Cluster 6		4
908	B11-0154	Brucella abortus	SRR3096420	PRJNA251693	USA	North America	2008	Elk	253893	26	3261669	99.7075	1	1		1	1		99.8	cgST290	Cluster 6		4
909	B11-0153	Brucella abortus	SRR3096421	PRJNA251693	USA	North America	2008	Elk	253909	29	3261922	99.7074	1	1		1	1		99.8	cgST306	Cluster 90		3
910	B12-0410	Brucella abortus	SRR3096422	PRJNA251693	USA	North America	2008	Elk	308780	25	3261533	99.6861	1	1		1	1		99.8	cgST296			3
911	B10-0514	Brucella abortus	SRR3096423	PRJNA251693	USA	North America	2009	Elk	367668	23	3265295	99.6872	1	1		1	1		99.8	cgST32	Cluster 6		4
912	B11-0160	Brucella abortus	SRR3096424	PRJNA251693	USA	North America	2009	Elk	253909	29	3261316	99.6912	1	1		1	1		99.8	cgST305	Cluster 90		3
913	B12-0402	Brucella abortus	SRR3096466	PRJNA251693	USA	North America	2012	Elk	251561	27	3261774	99.6798	1	1		1	1		99.8	cgST289	Cluster 6		4
914	B12-0405	Brucella abortus	SRR3096470	PRJNA251693	USA	North America	2012	Elk	297481	28	3261467	99.705	1	1		1	1		99.7	cgST292	Cluster 89		5
915	B12-0406	Brucella abortus	SRR3096471	PRJNA251693	USA	North America	2012	Elk	294054	25	3265116	99.673	1	1		1	1		99.7	cgST291	Cluster 89		5
916	B12-0416	Brucella abortus	SRR3096481	PRJNA251693	USA	North America	2012	Elk	367661	24	3265107	99.6898	1	1		1	1		99.8	cgST297			4
917	B12-0587	Brucella abortus	SRR3096510	PRJNA251693	USA	North America	2009	Elk	367642	22	3265302	99.706	1	1		1	1		99.8	cgST293			3
918	18-BR00149-2	Brucella melitensis	ERR4074328	PRJEB37772	Egypt	Africa	2018	Goat	251578	23	3290301	99.8454	89	11		1	1		99.9	cgST879	Cluster 77		1
919	18RB17241	Brucella melitensis	ERR4074329	PRJEB37772	Egypt	Africa	2018	Goat	360747	22	3289647	99.841	89	11		1	1		99.9	cgST142	Cluster 77		1
920	18RB17246	Brucella melitensis	SRR12368046	PRJNA650270	Egypt	Africa	2015	Goat	207961	30	3289778	99.8542	158	11		1	1		99.8	cgST872	Cluster 128		3
921	CIIMS-NV-5	Brucella melitensis	SRR8662464	PRJNA525325	India	Asia	2016	Goat	519489	22	3295296	99.8758	8	8		1	1		100	cgST108	Cluster 162		0
922	2011.TE.21031.1.1	Brucella melitensis	SRR6957969	PRJNA448825	Italy	Europe	2011	Goat	291834	19	3280197	99.9775	73	7		1	1		99.9	cgST28	Cluster 34		1
923	20Pa	Brucella melitensis	ERR2938658	PRJEB30030	Portugal	Europe	2002	Goat	249550	30	3289386	99.8783	8	8		1	1		99.9	cgST777	Cluster 21		1
924	782Pa	Brucella melitensis	ERR2938670	PRJEB30030	Portugal	Europe	2007	Goat	171431	33	3277642	99.9622	74	7		1	1		99.8	cgST797			4
925	918Pa	Brucella melitensis	ERR2938695	PRJEB30030	Portugal	Europe	2011	Goat	139208	55	3316816	99.6334	39	15		1	1		99.7	cgST921			6
926	B94-0564	Brucella suis	SRR2058978	PRJNA251693	USA	North America	1994	Horse	222274	34	3293300	99.6683	14	14		1	1		99.9	cgST471			1
927	BwIM_AFG_44	Brucella melitensis	SRR4436639	PRJNA347914	Afghanistan	Asia	2015	Human	251086	23	3287960	99.8841	8	8		1	1		99.9	cgST622			1
928	BwIM_AFG_29a	Brucella melitensis	SRR4436592	PRJNA347914	Afghanistan	Asia	2015	Human	251065	28	3288614	99.8686	187	71		1	1		99.8	cgST109	Cluster 163		3
929	BwIM_AFG_29b	Brucella melitensis	SRR4436589	PRJNA347914	Afghanistan	Asia	2015	Human	251065	23	3288827	99.875	187	71		1	1		99.8	cgST109	Cluster 163		3
930	BwIM_DZA_50	Brucella melitensis	SRR4436604	PRJNA347914	Algeria	Africa	2013	Human	460175	19	3289172	99.8273	114	11		1	1		99.7	cgST892			5
931	Bm-497	Brucella melitensis	SRR12272639	PRJNA647424	Austria	Europe	2019	Human	251097	36	3289706	99.8764	8	8		1	1		99.9	cgST652	Cluster 117		1
932	Bm-512	Brucella melitensis	SRR13711288	PRJNA647424	Austria	Europe	2012	Human	104523	58	3287577	99.8824	8	8		1	1		99.8	cgST656			3
933	CNGB 513	Brucella canis	SRR646255	PRJNA176525	Chile	South America	2001	Human	250088	35	3290021	99.6452	77	20		1	1		99.9	cgST104	Cluster 161		2
934	babohCR182	Brucella abortus	ERR3454438	PRJEB19503	Costa Rica	North America	2016	Human	347485	23	3265261	99.7138	1	1		1	1		100	cgST200	Cluster 13		0
935	babohCR168	Brucella abortus	ERR3454429	PRJEB19503	Costa Rica	North America	2017	Human	317082	22	3271739	99.7025	5	5		1	1		100	cgST334			0
936	babohCR174	Brucella abortus	ERR3454430	PRJEB19503	Costa Rica	North America	2016	Human	252698	23	3265402	99.7121	5	5		1	1		99.9	cgST338	Cluster 94		1
937	babohCR175	Brucella abortus	ERR3454431	PRJEB19503	Costa Rica	North America	2017	Human	308935	26	3271302	99.7088	5	5		1	1		99.9	cgST35	Cluster 17		1
938	babohCR176	Brucella abortus	ERR3454432	PRJEB19503	Costa Rica	North America	2016	Human	190255	36	3265102	99.7009	5	5		1	1		100	cgST336	Cluster 93		0
939	babohCR177	Brucella abortus	ERR3454433	PRJEB19503	Costa Rica	North America	2016	Human	308935	25	3265520	99.6962	5	5		1	1		99.9	cgST68	Cluster 17		1
940	babohCR178	Brucella abortus	ERR3454434	PRJEB19503	Costa Rica	North America	2017	Human	317078	26	3265532	99.6907	5	5		1	1		99.9	cgST341	Cluster 17		1
941	babohCR179	Brucella abortus	ERR3454435	PRJEB19503	Costa Rica	North America	2015	Human	308917	25	3267969	99.7068	5	5		1	1		99.9	cgST340	Cluster 17		1
942	babohCR180	Brucella abortus	ERR3454436	PRJEB19503	Costa Rica	North America	2015	Human	308935	23	3265279	99.6916	5	5		1	1		99.9	cgST339	Cluster 94		1
943	babohCR195	Brucella abortus	ERR3454439	PRJEB19503	Costa Rica	North America	2017	Human	308935	25	3265503	99.6981	5	5		1	1		99.9	cgST35	Cluster 17		1
944	babohCR196	Brucella abortus	ERR3454440	PRJEB19503	Costa Rica	North America	2017	Human	251608	26	3265412	99.7078	5	5		1	1		99.9	cgST35	Cluster 17		1
945	bneohCR02	Brucella neotomae	ERR1845156	PRJEB19503	Costa Rica	North America	2008	Human	455279	18	3312328	99.6402	22	22		1	1		97.3	cgST952	Cluster 134		47
946	bneohCR01	Brucella neotomae	ERR1845155	PRJEB19503	Costa Rica	North America	2011	Human	448102	20	3312129	99.6498	22	22		1	1		97.3	cgST951	Cluster 134		47
947	63-144	Brucella abortus	SRR538753	PRJNA173522	France	Europe	1963	Human	25620	216	3258109	99.6872	-	2		1	1		94.9	cgST373			90
948	BO3	Brucella species	SRR10810417	PRJNA597040	France	Europe	2019	Human	317187	35	3353014	97.6066	-	80		1	1		96.4	cgST958			64
949	CIIMS-NV-4	Brucella abortus	SRR8749595	PRJNA527943	India	Asia	2016	Human	367763	23	3270791	99.707	1	1		1	1		99.5	cgST190	Cluster 86		8
950	BwIM_IND_58	Brucella melitensis	SRR4436599	PRJNA347914	India	Asia	2012	Human	222405	24	3289947	99.8826	8	8		1	1		100	cgST615			0
951	CIIMS-PH-3	Brucella melitensis	SRR8790675	PRJNA529317	India	Asia	2016	Human	299333	25	3294556	99.8815	156	8		1	1		100	cgST620			0
952	BwIM_IRQ_49	Brucella melitensis	SRR4436634	PRJNA347914	Iraq	Asia	2014	Human	298751	23	3289086	99.8683	8	8		1	1		99.8	cgST722			4
953	BwIM_IRQ_16a	Brucella melitensis	SRR4436593	PRJNA347914	Iraq	Asia	2014	Human	295925	22	3291381	99.8731	38	8		1	1		100	cgST706	Cluster 119		0
954	BwIM_IRQ_16b	Brucella melitensis	SRR4436594	PRJNA347914	Iraq	Asia	2014	Human	208210	25	3291865	99.8721	38	8		1	1		100	cgST707	Cluster 119		0
955	BwIM_IRQ_43	Brucella melitensis	SRR4436580	PRJNA347914	Iraq	Asia	2015	Human	251046	23	3290315	99.8766	38	8		1	1		99.9	cgST117	Cluster 42		1
956	Bm-1	Brucella melitensis	SRR11178089	PRJNA608659	Israel	Asia	2017	Human	63466	88	3285139	99.877	8	8		1	1		99.4	cgST732			10
957	Bm-10	Brucella melitensis	SRR11178088	PRJNA608659	Israel	Asia	2017	Human	155975	47	3290701	99.8807	38	8		1	1		99.8	cgST672	Cluster 73		4
958	Bm-11	Brucella melitensis	SRR11178077	PRJNA608659	Israel	Asia	2017	Human	106029	53	3289760	99.8819	8	8		1	1		99.7	cgST735			6
959	Bm-12	Brucella melitensis	SRR11178069	PRJNA608659	Israel	Asia	2017	Human	155179	43	3290378	99.8844	8	8		1	1		99.9	cgST733	Cluster 62		2
960	Bm-13	Brucella melitensis	SRR11178068	PRJNA608659	Israel	Asia	2017	Human	138308	45	3289838	99.8833	8	8		1	1		99.9	cgST726	Cluster 120		2
961	Bm-14	Brucella melitensis	SRR11178067	PRJNA608659	Israel	Asia	2017	Human	94116	59	3288216	99.8594	8	8		1	1		99.7	cgST734	Cluster 62		6
962	Bm-15	Brucella melitensis	SRR11178066	PRJNA608659	Israel	Asia	2017	Human	137730	49	3289778	99.8781	8	8		1	1		99.9	cgST738	Cluster 121		2
963	Bm-16	Brucella melitensis	SRR11178065	PRJNA608659	Israel	Asia	2017	Human	74634	72	3287402	99.8808	8	8		1	1		99.7	cgST724			6
964	Bm-17	Brucella melitensis	SRR11178064	PRJNA608659	Israel	Asia	2017	Human	155970	44	3288972	99.8825	38	8		1	1		99.9	cgST120	Cluster 73		2
965	Bm-18	Brucella melitensis	SRR11178063	PRJNA608659	Israel	Asia	2017	Human	158220	45	3290002	99.8522	8	8		1	1		99.8	cgST727			3
966	Bm-19	Brucella melitensis	SRR11178087	PRJNA608659	Israel	Asia	2017	Human	118657	54	3290125	99.8704	8	8		1	1		99.8	cgST725	Cluster 120		3
967	Bm-2	Brucella melitensis	SRR11178086	PRJNA608659	Israel	Asia	2017	Human	68966	74	3287541	99.8715	8	8		1	1		99	cgST729			17
968	Bm-20	Brucella melitensis	SRR11178085	PRJNA608659	Israel	Asia	2017	Human	160837	40	3289266	99.875	38	8		1	1		99.9	cgST120	Cluster 73		1
969	Bm-21	Brucella melitensis	SRR11178084	PRJNA608659	Israel	Asia	2017	Human	155976	40	3289087	99.8762	38	8		1	1		99.9	cgST671	Cluster 31		2
970	Bm-22	Brucella melitensis	SRR11178083	PRJNA608659	Israel	Asia	2017	Human	158850	40	3289767	99.8748	38	8		1	1		99.9	cgST677			2
971	Bm-24	Brucella melitensis	SRR11178082	PRJNA608659	Israel	Asia	2017	Human	64391	80	3287411	99.8742	8	8		1	1		99.5	cgST731			8
972	Bm-25	Brucella melitensis	SRR11178081	PRJNA608659	Israel	Asia	2017	Human	158221	44	3288438	99.8763	8	8		1	1		99.8	cgST737	Cluster 121		3
973	Bm-26	Brucella melitensis	SRR11178080	PRJNA608659	Israel	Asia	2017	Human	111935	71	3285376	99.8829	38	8		1	1		99.7	cgST674	Cluster 118		6
974	Bm-27	Brucella melitensis	SRR11178079	PRJNA608659	Israel	Asia	2017	Human	84694	68	3287243	99.878	38	8		1	1		99.8	cgST675			4
975	Bm-28	Brucella melitensis	SRR11178078	PRJNA608659	Israel	Asia	2017	Human	86669	71	3286037	99.8708	38	8		1	1		99.8	cgST678			4
976	Bm-3	Brucella melitensis	SRR11178076	PRJNA608659	Israel	Asia	2017	Human	53184	102	3281470	99.8755	-	8		1	1		98.9	cgST739			19
977	Bm-4	Brucella melitensis	SRR11178075	PRJNA608659	Israel	Asia	2017	Human	132044	45	3288943	99.8772	38	8		1	1		99.9	cgST673	Cluster 118		2
978	Bm-5	Brucella melitensis	SRR11178074	PRJNA608659	Israel	Asia	2017	Human	125072	48	3289996	99.8766	8	8		1	1		99.8	cgST730			3
979	Bm-6	Brucella melitensis	SRR11178073	PRJNA608659	Israel	Asia	2017	Human	88538	71	3284649	99.8775	38	8		1	1		99.7	cgST676			6
980	Bm-7	Brucella melitensis	SRR11178072	PRJNA608659	Israel	Asia	2017	Human	96037	61	3289147	99.8783	38	8		1	1		99.7	cgST679			5
981	Bm-8	Brucella melitensis	SRR11178071	PRJNA608659	Israel	Asia	2017	Human	106157	48	3289947	99.8755	8	8		1	1		99.7	cgST736	Cluster 62		5
982	Bm-9	Brucella melitensis	SRR11178070	PRJNA608659	Israel	Asia	2017	Human	155981	51	3290838	99.8791	8	8		1	1		99.8	cgST728			4
983	KU/RCF-96	Brucella melitensis	SRR3927455	PRJNA278809	Kuwait	Asia	2014	Human	189479	39	3284404	99.883	8	8		1	1		99.8	cgST629			4
984	KU/RCF-84	Brucella melitensis	SRR3927454	PRJNA278809	Kuwait	Asia	2014	Human	159952	42	3286691	99.8763	38	8		1	1		99.9	cgST700	Cluster 61		1
985	NIPH_Bru9	Brucella melitensis	ERR2192797	PRJEB23353	Norway	Europe	2003	Human	392142	18	3290228	99.9136	12	12		1	1		99.9	cgST811	Cluster 43		1
986	NIPH_Bru40	Brucella melitensis	ERR2192806	PRJEB23353	Norway	Europe	2014	Human	462163	18	3298272	99.8784	38	8		1	1		99.9	cgST118	Cluster 31		1
987	NIPH_Bru41	Brucella melitensis	ERR2192807	PRJEB23353	Norway	Europe	2014	Human	299314	21	3296635	99.8792	38	8		1	1		99.9	cgST118	Cluster 31		1
988	NIPH_Bru8	Brucella melitensis	ERR2192796	PRJEB23353	Norway	Europe	2003	Human	475988	18	3297452	99.88	38	8		1	1		99.9	cgST668	Cluster 42		1
989	1P	Brucella melitensis	ERR2938677	PRJEB30030	Portugal	Europe	2010	Human	251054	25	3289598	99.8843	8	8		1	1		99.9	cgST786			1
990	35P	Brucella melitensis	ERR2938664	PRJEB30030	Portugal	Europe	2012	Human	251061	33	3288946	99.879	8	8		1	1		99.8	cgST782			3
991	36P	Brucella melitensis	ERR2938682	PRJEB30030	Portugal	Europe	2012	Human	201637	33	3288521	99.8842	8	8		1	1		99.9	cgST781	Cluster 21		2
992	38P	Brucella melitensis	ERR2938646	PRJEB30030	Portugal	Europe	2012	Human	209497	33	3288721	99.8808	8	8		1	1		99.9	cgST780	Cluster 21		2
993	41P	Brucella melitensis	ERR2938690	PRJEB30030	Portugal	Europe	2012	Human	249550	30	3288157	99.8751	8	8		1	1		99.9	cgST779	Cluster 21		1
994	43P	Brucella melitensis	ERR2938702	PRJEB30030	Portugal	Europe	2012	Human	210296	42	3289117	99.8712	8	8		1	1		99.5	cgST783			9
995	147P	Brucella melitensis	ERR2938647	PRJEB30030	Portugal	Europe	2013	Human	291871	26	3280101	99.9493	74	7		1	1		99.9	cgST127	Cluster 173		1
996	153P	Brucella melitensis	ERR2938674	PRJEB30030	Portugal	Europe	2014	Human	249857	34	3280391	99.9484	74	7		1	1		99.9	cgST127	Cluster 173		2
997	169P	Brucella melitensis	ERR2938684	PRJEB30030	Portugal	Europe	2014	Human	251481	28	3279606	99.9646	207	107		1	1		99.9	cgST794			2
998	177P	Brucella melitensis	ERR2938659	PRJEB30030	Portugal	Europe	2014	Human	221886	33	3289142	99.8754	8	8		1	1		99.9	cgST125	Cluster 75		2
999	179P	Brucella melitensis	ERR2938663	PRJEB30030	Portugal	Europe	2014	Human	249543	37	3288682	99.8773	8	8		1	1		99.8	cgST764	Cluster 63		3
1000	180P	Brucella melitensis	ERR2938676	PRJEB30030	Portugal	Europe	2014	Human	249543	27	3288561	99.8804	8	8		1	1		99.8	cgST763	Cluster 63		3
1001	184P	Brucella melitensis	ERR2938700	PRJEB30030	Portugal	Europe	2014	Human	251129	35	3300108	99.8757	8	8		1	1		99.7	cgST765	Cluster 63		5
1002	194P	Brucella melitensis	ERR2938706	PRJEB30030	Portugal	Europe	2015	Human	251070	28	3290022	99.8788	8	8		1	1		99.9	cgST767	Cluster 123		2
1003	198P	Brucella melitensis	ERR2938705	PRJEB30030	Portugal	Europe	2015	Human	160154	34	3289377	99.8806	8	8		1	1		99.8	cgST766	Cluster 123		3
1004	199P	Brucella melitensis	ERR2938667	PRJEB30030	Portugal	Europe	2015	Human	189706	34	3289223	99.8771	8	8		1	1		99.9	cgST125	Cluster 75		2
1005	200P	Brucella melitensis	ERR2938696	PRJEB30030	Portugal	Europe	2015	Human	189612	30	3288625	99.8797	8	8		1	1		99.9	cgST768	Cluster 75		2
1006	209P	Brucella melitensis	ERR2938704	PRJEB30030	Portugal	Europe	2015	Human	249542	29	3288486	99.8806	8	8		1	1		99.9	cgST775			2
1007	228P	Brucella melitensis	ERR2938693	PRJEB30030	Portugal	Europe	2016	Human	291886	25	3279141	99.9635	74	7		1	1		99.9	cgST796			2
1008	237P	Brucella melitensis	ERR2938654	PRJEB30030	Portugal	Europe	2016	Human	189628	32	3289130	99.8857	8	8		1	1		99.9	cgST771			1
1009	258P	Brucella melitensis	ERR2938680	PRJEB30030	Portugal	Europe	2016	Human	206649	104	8778675	99.8812	8	8		1	1		99.9	cgST784			1
1010	261P	Brucella melitensis	ERR2938642	PRJEB30030	Portugal	Europe	2016	Human	135906	42	3278617	99.8783	8	8		1	1		99.7	cgST790			6
1011	40P	Brucella melitensis	ERR2938685	PRJEB30030	Portugal	Europe	2012	Human	291783	26	3280360	99.9653	74	7		1	1		99.8	cgST798			4
1012	44P	Brucella melitensis	ERR2938656	PRJEB30030	Portugal	Europe	2012	Human	251061	27	3289291	99.8837	8	8		1	1		99.9	cgST776	Cluster 21		1
1013	66P	Brucella melitensis	ERR2938649	PRJEB30030	Portugal	Europe	2012	Human	251070	25	3294642	99.8766	8	8		1	1		99.9	cgST773			1
1014	166P	Brucella melitensis	ERR2938689	PRJEB30030	Portugal	Europe	2011	Human	251046	26	3289995	99.8777	8	8		1	1		99.9	cgST126	Cluster 172		1
1015	167P	Brucella melitensis	ERR2938645	PRJEB30030	Portugal	Europe	2011	Human	358919	24	3289332	99.884	8	8		1	1		99.9	cgST126	Cluster 172		1
1016	168P	Brucella melitensis	ERR2938651	PRJEB30030	Portugal	Europe	2011	Human	299295	25	3288843	99.8855	8	8		1	1		99.9	cgST778	Cluster 21		1
1017	BwIM_ROU_18	Brucella melitensis	SRR4436598	PRJNA347914	Romania	Europe	2015	Human	251144	23	3289405	99.877	8	8		1	1		100	cgST754			0
1018	UK19/04	Brucella melitensis	SRR647551	PRJNA173591	Somalia	Africa	2005	Human	201937	36	3279733	99.9146	12	12		1	1		99.9	cgST128	Cluster 43		1
1019	120-99E	Brucella melitensis	ERR2938672	PRJEB30030	Spain	Europe	1999	Human	358919	26	3289839	99.8828	8	8		1	1		99.9	cgST770			1
1020	167-00E	Brucella melitensis	ERR2938698	PRJEB30030	Spain	Europe	2000	Human	291865	24	3279971	99.9503	7	7		1	1		99.9	cgST807			1
1021	170-04E	Brucella melitensis	ERR2938644	PRJEB30030	Spain	Europe	2004	Human	289386	26	3279445	99.9521	7	7		1	1		99.8	cgST806			3
1022	194-00E	Brucella melitensis	ERR2938699	PRJEB30030	Spain	Europe	2000	Human	249566	28	3288546	99.8791	8	8		1	1		99.9	cgST772			1
1023	204-01E	Brucella melitensis	ERR2938692	PRJEB30030	Spain	Europe	2001	Human	71362	92	3283480	99.8671	8	8		1	1		98.1	cgST825			34
1024	213-03E	Brucella melitensis	ERR2938643	PRJEB30030	Spain	Europe	2003	Human	251405	29	3279159	99.9789	73	7		1	1		99.9	cgST28	Cluster 34		1
1025	238-04E	Brucella melitensis	ERR2938691	PRJEB30030	Spain	Europe	2004	Human	251078	28	3288893	99.8768	8	8		1	1		99.9	cgST761			1
1026	297-04E	Brucella melitensis	ERR2938671	PRJEB30030	Spain	Europe	2004	Human	249550	30	3288178	99.884	8	8		1	1		99.9	cgST762			1
1027	44-07E	Brucella melitensis	ERR2938683	PRJEB30030	Spain	Europe	2007	Human	127484	52	3287845	99.8777	8	8		1	1		99.4	cgST785			11
1028	457-06E	Brucella melitensis	ERR2938657	PRJEB30030	Spain	Europe	2006	Human	86088	73	3284468	99.8753	8	8		1	1		98.6	cgST774			25
1029	723-07E	Brucella melitensis	ERR2938688	PRJEB30030	Spain	Europe	2007	Human	84075	64	3287959	99.8762	8	8		1	1		99	cgST789			18
1030	BwIM_SYR_47	Brucella melitensis	SRR4436571	PRJNA347914	Syria	Asia	2010	Human	358893	20	3289112	99.8815	8	8		1	1		99.9	cgST623			1
1031	BwIM_SYR_06	Brucella melitensis	SRR4436570	PRJNA347914	Syria	Asia	2015	Human	251035	26	3290045	99.8752	157	8		1	1		99.9	cgST661			1
1032	BwIM_SYR_33	Brucella melitensis	SRR4436620	PRJNA347914	Syria	Asia	2016	Human	276633	21	3292262	99.8691	38	8		1	1		100	cgST688			0
1033	BwIM_SYR_05	Brucella melitensis	SRR4436577	PRJNA347914	Syria	Asia	2015	Human	391404	21	3291525	99.8678	38	8		1	1		99.9	cgST123	Cluster 171		1
1034	B13-0234	Brucella suis	SRR2058984	PRJNA251693	Tonga	Oceania	1979	Human	363836	23	3293223	99.6401	14	14		1	1		99.9	cgST99	Cluster 70		2
1035	B13-0235	Brucella suis	SRR2058985	PRJNA251693	Tonga	Oceania	1978	Human	363844	26	3293156	99.6689	14	14		1	1		99.9	cgST99	Cluster 70		2
1036	B13-0236	Brucella suis	SRR2058986	PRJNA251693	Tonga	Oceania	2007	Human	319926	26	3292832	99.6641	14	14		1	1		99.8	cgST506	Cluster 70		4
1037	B13-0237	Brucella suis	SRR2058987	PRJNA251693	Tonga	Oceania	2007	Human	443447	26	3293555	99.66	14	14		1	1		99.9	cgST507			2
1038	B13-0238	Brucella suis	SRR2058988	PRJNA251693	Tonga	Oceania	2008	Human	319998	26	3293822	99.662	14	14		1	1		99.9	cgST508			2
1039	B13-0239	Brucella suis	SRR2058989	PRJNA251693	Tonga	Oceania	2008	Human	367730	24	3293703	99.6618	14	14		1	1		99.9	cgST510	Cluster 113		2
1040	B13-0240	Brucella suis	SRR2058990	PRJNA251693	Tonga	Oceania	2013	Human	363877	26	3293320	99.6635	14	14		1	1		99.7	cgST509			5
1041	BwIM_TUR_20a	Brucella melitensis	SRR4436569	PRJNA347914	Turkey	Asia	2014	Human	251061	30	3288330	99.8772	8	8		1	1		99.8	cgST17	Cluster 37		4
1042	BwIM_TUR_20c	Brucella melitensis	SRR4436638	PRJNA347914	Turkey	Asia	2014	Human	276621	29	3288505	99.8761	8	8		1	1		99.8	cgST17	Cluster 37		4
1043	BwIM_TUR_35a	Brucella melitensis	SRR4436603	PRJNA347914	Turkey	Asia	2014	Human	221624	28	3288925	99.8639	8	8		1	1		99.8	cgST746	Cluster 74		3
1044	BwIM_TUR_35b	Brucella melitensis	SRR4436632	PRJNA347914	Turkey	Asia	2014	Human	208221	26	3288475	99.8795	8	8		1	1		99.8	cgST124	Cluster 74		3
1045	BwIM_TUR_35c	Brucella melitensis	SRR4436572	PRJNA347914	Turkey	Asia	2014	Human	299247	24	3289303	99.8801	8	8		1	1		99.8	cgST124	Cluster 74		3
1046	BwIM_TUR_61a	Brucella melitensis	SRR4436601	PRJNA347914	Turkey	Asia	2014	Human	251135	24	3289112	99.8781	8	8		1	1		99.8	cgST42	Cluster 82		3
1047	BwIM_TUR_61b	Brucella melitensis	SRR4436633	PRJNA347914	Turkey	Asia	2014	Human	251061	23	3289098	99.8789	8	8		1	1		99.9	cgST42	Cluster 82		2
1048	BwIM_TUR_61c	Brucella melitensis	SRR4436631	PRJNA347914	Turkey	Asia	2014	Human	251080	24	3289527	99.8805	8	8		1	1		99.9	cgST42	Cluster 82		1
1049	BwIM_TUR_30	Brucella melitensis	SRR4436602	PRJNA347914	Turkey	Asia	2014	Human	276605	23	3291814	99.8795	38	8		1	1		100	cgST705			0
1050	BwIM_TUR_48	Brucella melitensis	SRR4436600	PRJNA347914	Turkey	Asia	2013	Human	189628	25	3290887	99.8791	38	8		1	1		99.9	cgST710			1
1051	BwIM_TUR_52	Brucella melitensis	SRR4436597	PRJNA347914	Turkey	Asia	2013	Human	359044	20	3290927	99.8749	132	8		1	1		100	cgST664			0
1052	BwIM_TUR_20b	Brucella melitensis	SRR4436573	PRJNA347914	Turkey	Asia	2014	Human	276710	26	3288705	99.8818	8	8		1	1		99.7	cgST17	Cluster 37		5
1053	BwIM_TUR_20d	Brucella melitensis	SRR4436568	PRJNA347914	Turkey	Asia	2014	Human	272116	26	3289200	99.8804	8	8		1	1		99.8	cgST17	Cluster 37		4
1054	BwIM_TUR_20e	Brucella melitensis	SRR4436628	PRJNA347914	Turkey	Asia	2014	Human	276611	22	3289383	99.8748	8	8		1	1		99.8	cgST17	Cluster 37		4
1055	Bruce0659011	Brucella canis	ERR5084375	PRJEB19503	USA	North America	2018	Human	299495	23	3292369	99.6253	77	20		1	1		99.9	cgST561			2
1056	B13-0245	Brucella abortus	SRR1371362	PRJNA251693	USA	North America	2013	Human	259907	28	3261540	99.7076	5	5		1	1		99.8	cgST271	Cluster 9		3
1057	B11-0203	Brucella suis	SRR2058948	PRJNA251693	USA	North America	2010	Human	363832	26	3293265	99.6436	14	14		1	1		99.9	cgST526	Cluster 27		1
1058	B13-0219	Brucella suis	SRR2058971	PRJNA251693	USA	North America	2013	Human	319947	26	3293396	99.6466	14	14		1	1		99.9	cgST511	Cluster 113		2
1059	3000521825	Brucella suis	SRR5207335	PRJNA251693	USA	North America	2016	Human	462405	19	3293279	99.6614	75	14		1	1		100	cgST23	Cluster 4		0
1060	1997003632	Brucella suis	SRR5207305	PRJNA251693	USA	North America	1997	Human	300241	25	3294155	99.6411	208	108		1	1		100	cgST496			0
1061	Brucella suis biovar 1	Brucella suis	SRR5207304	PRJNA251693	USA	North America	2003	Human	347988	24	3293354	99.6416	75	14		1	1		99.9	cgST500			1
1062	bmarCR39B	Brucella species	ERR3799635	PRJEB19503	Costa Rica	North America	2018	Kogia sima	116295	68	3356181	99.6699	27	27		1	1		98.4	cgST91	Cluster 68		28
1063	bmarCR42B	Brucella species	ERR3799636	PRJEB19503	Costa Rica	North America	2018	Kogia sima	118245	66	3356880	99.6768	27	27		1	1		98.4	cgST91	Cluster 68		28
1064	M187/00/1	Brucella ceti	ERR485947	PRJEB4782	United Kingdom	Europe	2000	Lagenorhynchus acutus	85505	67	3288358	99.6887	23	23		1	1		98.5	cgST427			26
1065	00-8126	Brucella suis	SRR8550478	PRJNA497793	France	Europe	2000	Lepus europaeus/hare	139152	42	3297814	99.6167	117	15		1	1		99.7	cgST914			5
1066	M177/94/1	Brucella pinnipedialis	ERR485950	PRJEB4782	United Kingdom	Europe	1994	Lutra lutra	114223	62	3354537	99.7024	51	25		1	1		99	cgST411	Cluster 107		17
1067	CCM4915-derived	Brucella microti	SRR9164843	PRJNA545613	France	Europe	2008	Microtus arvalis	187101	33	3296264	99.7114	67	53		1	1		99.3	cgST424	Cluster 109		13
1068	B2/94	Brucella pinnipedialis	ERR471328	PRJEB4782	United Kingdom	Europe	1994	Phoca vitulina	114223	61	3354458	99.6924	25	25		1	1		99	cgST410	Cluster 106		18
1069	M2466/93/4	Brucella pinnipedialis	ERR471331	PRJEB4782	United Kingdom	Europe	1993	Phoca vitulina	114256	61	3356671	99.6633	25	25		1	1		99	cgST413			18
1070	B1/94	Brucella ceti	ERR471330	PRJEB4782	United Kingdom	Europe	1994	Phocoena phocoena	85702	67	3287973	99.6929	23	23		1	1		98.5	cgST93	Cluster 155		26
1071	M78/05/2	Brucella ceti	ERR485948	PRJEB4782	United Kingdom	Europe	2005	Phocoena phocoena	85702	66	3288266	99.6898	23	23		1	1		98.5	cgST428			26
1072	M166/94/3	Brucella ceti	ERR554829	PRJEB4782	United Kingdom	Europe	1994	Phocoena phocoena	86358	67	3288736	99.6908	23	23		1	1		98.5	cgST431	Cluster 69		26
1073	00-4718	Brucella suis	SRR8550477	PRJNA497793	France	Europe	2000	Pig	164054	37	3302644	99.6145	40	15		1	1		99.9	cgST916			1
1074	96-7028	Brucella suis	SRR8550482	PRJNA497793	France	Europe	1996	Pig	140647	38	3302270	99.6256	40	15		1	1		100	cgST900			0
1075	2006.TE.5061.1.5	Brucella suis	SRR8550491	PRJNA497793	Italy	Europe	2006	Pig	184359	36	3306591	99.6258	40	15		1	1		100	cgST49	Cluster 33		0
1076	2006.TE.830.1.2	Brucella suis	SRR8550496	PRJNA497793	Italy	Europe	2006	Pig	146645	34	3306389	99.6225	40	15		1	1		99.9	cgST904	Cluster 33		1
1077	2007.TE.1066.1.1	Brucella suis	SRR8550495	PRJNA497793	Italy	Europe	2007	Pig	221955	30	3301492	99.6253	40	15		1	1		99.7	cgST908	Cluster 130		6
1078	2007.TE.1066.1.3	Brucella suis	SRR8550488	PRJNA497793	Italy	Europe	2007	Pig	184369	31	3299907	99.625	40	15		1	1		99.7	cgST909	Cluster 130		5
1079	2007.TE.2835.1.7	Brucella suis	SRR8550487	PRJNA497793	Italy	Europe	2007	Pig	184381	29	3305897	99.6123	40	15		1	1		100	cgST49	Cluster 33		0
1080	2008.TE.736.1.1	Brucella suis	SRR8550507	PRJNA497793	Italy	Europe	2008	Pig	184369	32	3306686	99.6123	40	15		1	1		100	cgST903	Cluster 33		0
1081	2009.TE.13056.1.2	Brucella suis	SRR8550514	PRJNA497793	Italy	Europe	2009	Pig	184363	29	3300184	99.6056	209	98		1	1		99.8	cgST915			4
1082	2009.TE.5156.1.1	Brucella suis	SRR8550513	PRJNA497793	Italy	Europe	2009	Pig	284181	29	3305133	99.6257	16	16		1	1		99.8	cgST894			3
1083	4Pa	Brucella suis	ERR2938697	PRJEB30030	Portugal	Europe	2000	Pig	186568	34	3301090	99.6266	39	15		1	1		99.6	cgST920			7
1084	27Pa	Brucella suis	ERR2938673	PRJEB30030	Portugal	Europe	2003	Pig	185169	39	3301506	99.624	39	15		1	1		99.7	cgST50	Cluster 85		6
1085	194Pa	Brucella suis	ERR2938675	PRJEB30030	Portugal	Europe	2011	Pig	168164	36	3301460	99.6227	39	15		1	1		99.7	cgST929			6
1086	B00-0133	Brucella suis	SRR2058924	PRJNA251693	USA	North America	2000	Pig	363832	26	3293409	99.6614	14	14		1	1		99.9	cgST531	Cluster 114		1
1087	B00-0234	Brucella suis	SRR2058925	PRJNA251693	USA	North America	2000	Pig	363832	25	3293380	99.6514	14	14		1	1		99.9	cgST532	Cluster 114		1
1088	B00-0729	Brucella suis	SRR2058928	PRJNA251693	USA	North America	2000	Pig	363885	28	3293724	99.659	14	14		1	1		99.9	cgST473	Cluster 30		1
1089	B00-0771	Brucella suis	SRR2058929	PRJNA251693	USA	North America	2000	Pig	462593	24	3294031	99.6604	14	14		1	1		99.9	cgST516			1
1090	B06-0902	Brucella suis	SRR2058939	PRJNA251693	USA	North America	2006	Pig	322480	26	3285791	99.6532	163	14		1	1		99.8	cgST524			4
1091	B11-0093	Brucella suis	SRR2058943	PRJNA251693	USA	North America	2010	Pig	367509	24	3293728	99.6665	14	14		1	1		99.9	cgST97	Cluster 157		1
1092	B11-0172	Brucella suis	SRR2058945	PRJNA251693	USA	North America	2010	Pig	363705	24	3293121	99.6594	14	14		1	1		99.9	cgST97	Cluster 157		1
1093	B11-0234	Brucella suis	SRR2058949	PRJNA251693	USA	North America	2011	Pig	363868	25	3293596	99.6729	14	14		1	1		100	cgST521			0
1094	B11-0452	Brucella suis	SRR2058954	PRJNA251693	USA	North America	2011	Pig	300257	25	3293253	99.671	14	14		1	1		99.9	cgST535			1
1095	B11-0460	Brucella suis	SRR2058955	PRJNA251693	USA	North America	2011	Pig	300301	27	3293015	99.6752	14	14		1	1		99.9	cgST512			1
1096	B11-0549	Brucella suis	SRR2058959	PRJNA251693	USA	North America	2011	Pig	52089	121	3290011	99.5622	210	109		1	1		96.6	cgST536			60
1097	B11-0586	Brucella suis	SRR2058962	PRJNA251693	USA	North America	2011	Pig	363848	25	3293357	99.6557	14	14		1	1		99.9	cgST530	Cluster 27		1
1098	B13-0195	Brucella suis	SRR2058968	PRJNA251693	USA	North America	2013	Pig	363779	26	3293856	99.6644	14	14		1	1		100	cgST40	Cluster 30		0
1099	B13-0198	Brucella suis	SRR2058969	PRJNA251693	USA	North America	2013	Pig	259090	28	3294301	99.6655	14	14		1	1		100	cgST40	Cluster 30		0
1100	B93-0820	Brucella suis	SRR2058975	PRJNA251693	USA	North America	1993	Pig	363822	24	3293346	99.6506	75	14		1	1		100	cgST98	Cluster 158		0
1101	B94-0322	Brucella suis	SRR2058976	PRJNA251693	USA	North America	1994	Pig	259384	30	3293129	99.6686	14	14		1	1		99.9	cgST478			2
1102	B94-0444	Brucella suis	SRR2058977	PRJNA251693	USA	North America	1994	Pig	363844	26	3293242	99.667	14	14		1	1		99.9	cgST477			1
1103	B95-0322	Brucella suis	SRR2058979	PRJNA251693	USA	North America	1995	Pig	462641	24	3293886	99.6628	14	14		1	1		100	cgST504			0
1104	B13-0257	Brucella suis	SRR2058982	PRJNA251693	USA	North America	2013	Pig	297818	28	3293519	99.6677	14	14		1	1		100	cgST40	Cluster 30		0
1105	B05-1320	Brucella suis	SRR2058930	PRJNA251693	USA	North America	2005	Pig	363697	25	3293195	99.6641	14	14		1	1		99.9	cgST39	Cluster 18		1
1106	B05-1324	Brucella suis	SRR2058931	PRJNA251693	USA	North America	2005	Pig	300313	27	3293480	99.6698	14	14		1	1		99.9	cgST39	Cluster 18		1
1107	B05-1325	Brucella suis	SRR2058932	PRJNA251693	USA	North America	2005	Pig	363697	26	3293620	99.6695	14	14		1	1		99.9	cgST39	Cluster 18		1
1108	B05-1326	Brucella suis	SRR2058933	PRJNA251693	USA	North America	2005	Pig	363697	25	3293711	99.6617	14	14		1	1		99.9	cgST469	Cluster 18		1
1109	B05-1333	Brucella suis	SRR2058934	PRJNA251693	USA	North America	2005	Pig	363697	27	3293319	99.6644	14	14		1	1		99.9	cgST96	Cluster 18		1
1110	B05-1335	Brucella suis	SRR2058935	PRJNA251693	USA	North America	2005	Pig	353980	24	3288309	99.6438	14	14		1	1		99.9	cgST468	Cluster 18		1
1111	B05-1336	Brucella suis	SRR2058936	PRJNA251693	USA	North America	2005	Pig	353980	27	3293591	99.6419	14	14		1	1		99.9	cgST96	Cluster 18		1
1112	B05-1338	Brucella suis	SRR2058937	PRJNA251693	USA	North America	2005	Pig	252291	35	3288445	99.6657	14	14		1	1		99.7	cgST472			6
1113	B16-0311	Brucella suis	SRR5207334	PRJNA251693	USA	North America	2016	Pig	363822	25	3293063	99.6514	75	14		1	1		100	cgST23	Cluster 4		0
1114	B16-0312	Brucella suis	SRR5207333	PRJNA251693	USA	North America	2016	Pig	363822	26	3292923	99.654	75	14		1	1		100	cgST23	Cluster 4		0
1115	B16-0281	Brucella suis	SRR5207332	PRJNA251693	USA	North America	2016	Pig	363822	26	3293220	99.6568	75	14		1	1		100	cgST12	Cluster 4		0
1116	B16-0282	Brucella suis	SRR5207331	PRJNA251693	USA	North America	2016	Pig	363822	24	3293299	99.665	75	14		1	1		100	cgST12	Cluster 4		0
1117	B16-0283	Brucella suis	SRR5207330	PRJNA251693	USA	North America	2016	Pig	363733	24	3293315	99.6514	75	14		1	1		100	cgST12	Cluster 4		0
1118	B16-0284	Brucella suis	SRR5207329	PRJNA251693	USA	North America	2016	Pig	363822	26	3292912	99.6385	75	14		1	1		100	cgST12	Cluster 4		0
1119	B16-0285	Brucella suis	SRR5207328	PRJNA251693	USA	North America	2016	Pig	303855	25	3293863	99.6648	75	14		1	1		100	cgST23	Cluster 4		0
1120	B16-0290	Brucella suis	SRR5207327	PRJNA251693	USA	North America	2016	Pig	367739	24	3293958	99.6447	75	14		1	1		100	cgST12	Cluster 4		0
1121	B16-0291	Brucella suis	SRR5207326	PRJNA251693	USA	North America	2016	Pig	363822	27	3293300	99.6611	75	14		1	1		100	cgST12	Cluster 4		0
1122	B16-0539	Brucella suis	SRR5207325	PRJNA251693	USA	North America	2016	Pig	462640	25	3297131	99.6432	75	14		1	1		100	cgST7	Cluster 4		0
1123	B16-0543	Brucella suis	SRR5207324	PRJNA251693	USA	North America	2016	Pig	363822	26	3293027	99.6675	75	14		1	1		100	cgST7	Cluster 4		0
1124	B16-0546	Brucella suis	SRR5207323	PRJNA251693	USA	North America	2016	Pig	462632	24	3293921	99.6597	75	14		1	1		100	cgST499	Cluster 4		0
1125	B16-0547	Brucella suis	SRR5207322	PRJNA251693	USA	North America	2016	Pig	363822	24	3293439	99.6575	75	14		1	1		100	cgST7	Cluster 4		0
1126	B16-0548	Brucella suis	SRR5207321	PRJNA251693	USA	North America	2016	Pig	458950	25	3293831	99.6404	75	14		1	1		100	cgST7	Cluster 4		0
1127	B16-0566	Brucella suis	SRR5207320	PRJNA251693	USA	North America	2016	Pig	363822	26	3293113	99.6462	75	14		1	1		100	cgST7	Cluster 4		0
1128	B16-0568	Brucella suis	SRR5207319	PRJNA251693	USA	North America	2016	Pig	363822	26	3293022	99.6617	75	14		1	1		100	cgST498	Cluster 4		0
1129	B16-0569	Brucella suis	SRR5207318	PRJNA251693	USA	North America	2016	Pig	363830	24	3293431	99.6512	75	14		1	1		100	cgST7	Cluster 4		0
1130	B16-0571	Brucella suis	SRR5207317	PRJNA251693	USA	North America	2016	Pig	316802	27	3293158	99.6436	75	14		1	1		100	cgST497	Cluster 4		0
1131	B16-0550	Brucella suis	SRR5207316	PRJNA251693	USA	North America	2016	Pig	363822	23	3293366	99.6528	75	14		1	1		100	cgST7	Cluster 4		0
1132	B16-0551	Brucella suis	SRR5207315	PRJNA251693	USA	North America	2016	Pig	363822	25	3293423	99.6384	75	14		1	1		100	cgST8	Cluster 4		0
1133	B16-0553	Brucella suis	SRR5207314	PRJNA251693	USA	North America	2016	Pig	462608	24	3293690	99.6439	75	14		1	1		100	cgST7	Cluster 4		0
1134	B16-0554	Brucella suis	SRR5207313	PRJNA251693	USA	North America	2016	Pig	446999	25	3293680	99.6596	75	14		1	1		100	cgST8	Cluster 4		0
1135	B16-0555	Brucella suis	SRR5207312	PRJNA251693	USA	North America	2016	Pig	363822	27	3293248	99.655	75	14		1	1		100	cgST8	Cluster 4		0
1136	B16-0556	Brucella suis	SRR5207311	PRJNA251693	USA	North America	2016	Pig	363822	24	3293407	99.6653	75	14		1	1		100	cgST8	Cluster 4		0
1137	B16-0558	Brucella suis	SRR5207310	PRJNA251693	USA	North America	2016	Pig	364032	26	3293674	99.6697	75	14		1	1		100	cgST8	Cluster 4		0
1138	B16-0561	Brucella suis	SRR5207309	PRJNA251693	USA	North America	2016	Pig	367739	24	3294336	99.6591	75	14		1	1		100	cgST8	Cluster 4		0
1139	B16-0562	Brucella suis	SRR5207308	PRJNA251693	USA	North America	2016	Pig	462655	24	3293711	99.6556	75	14		1	1		100	cgST8	Cluster 4		0
1140	B16-0565	Brucella suis	SRR5207307	PRJNA251693	USA	North America	2016	Pig	363822	24	3293406	99.6602	75	14		1	1		100	cgST8	Cluster 4		0
1141	B93-0820	Brucella suis	SRR5207306	PRJNA251693	USA	North America	1993	Pig	363822	25	3293332	99.6721	75	14		1	1		100	cgST98	Cluster 158		0
1142	82-2330	Brucella abortus	SRR849684	PRJNA200925	USA	North America	1982	Reindeer	259691	33	3256723	99.7111	5	5		1	1		99.9	cgST63	Cluster 9		1
1143	IntaBari-2009-88-3	Brucella ovis	SRR774786	PRJNA189524	Argentina	South America	2009	Sheep	167085	764	15924851	99.2975	13	13		1	1		98.6	cgST946			24
1144	IntaBari-2001-319-4082	Brucella ovis	SRR774643	PRJNA189530	Argentina	South America	2001	Sheep	132545	57	3229498	99.5473	13	13		1	1		98.8	cgST937			21
1145	IntaBari-1993-758	Brucella ovis	SRR774642	PRJNA189532	Argentina	South America	1993	Sheep	132543	57	3228584	99.5737	13	13		1	1		98.8	cgST936			22
1146	IntaBari-2006-46-332	Brucella ovis	SRR774703	PRJNA189534	Argentina	South America	2006	Sheep	132553	59	3229055	99.5471	13	13		1	1		98.8	cgST939			22
1147	18RB17250	Brucella melitensis	SRR12368042	PRJNA650270	Egypt	Africa	2015	Sheep	248299	25	3289478	99.8446	89	11		1	1		99.9	cgST874	Cluster 44		2
1148	63-183	Brucella abortus	SRR651210	PRJNA173595	FSU	Asia		Sheep	259420	44	3312665	99.6704	75	14		1	1		99.8	cgST492			4
1149	80-125	Brucella ovis	SRR642815	PRJNA173540	New Zealand	Oceania	1980	Sheep	116130	59	3231526	99.5557	13	13		1	1		98.7	cgST933	Cluster 132		23
1150	357Pa	Brucella melitensis	ERR2938653	PRJEB30030	Portugal	Europe	2004	Sheep	249582	29	3289302	99.8779	8	8		1	1		99.9	cgST769			2
1151	463Pa	Brucella melitensis	ERR2938687	PRJEB30030	Portugal	Europe	2005	Sheep	78147	97	3328702	99.6575	211	110		1	1		99.5	cgST930			9
1152	770Pa	Brucella melitensis	ERR2938669	PRJEB30030	Portugal	Europe	2007	Sheep	243514	39	3313475	99.6205	39	15		1	1		99.8	cgST922	Cluster 131		4
1153	bmarCR10	Brucella ceti	ERR418023	PRJEB4782	Costa Rica	North America	2010	Stenella coeruleoalba	134273	54	3298923	99.6252	164	26		1	1		97.1	cgST456			51
1154	bmarCR11	Brucella ceti	ERR418024	PRJEB4782	Costa Rica	North America	2011	Stenella coeruleoalba	116809	56	3299241	99.6247	165	26		1	1		97.3	cgST439			48
1155	bmarCR15	Brucella ceti	ERR418025	PRJEB4782	Costa Rica	North America	2012	Stenella coeruleoalba	134273	53	3298131	99.6521	164	26		1	1		97.1	cgST451	Cluster 111		51
1156	bmarCR1	Brucella ceti	ERR471310	PRJEB4782	Costa Rica	North America	2006	Stenella coeruleoalba	113626	65	3298937	99.6178	164	26		1	1		97.2	cgST453			50
1157	bmarCR2	Brucella ceti	ERR471311	PRJEB4782	Costa Rica	North America	2006	Stenella coeruleoalba	86397	139	5676883	99.6354	165	26		1	1		97.3	cgST441			48
1158	bmarCR3	Brucella ceti	ERR471312	PRJEB4782	Costa Rica	North America	2007	Stenella coeruleoalba	90668	61	3292859	99.6555	164	26		1	1		97.2	cgST436			49
1159	bmarCR4	Brucella ceti	ERR471313	PRJEB4782	Costa Rica	North America	2007	Stenella coeruleoalba	113626	64	3299758	99.6299	164	26		1	1		97.1	cgST449			52
1160	bmarCR7	Brucella ceti	ERR485943	PRJEB4782	Costa Rica	North America	2008	Stenella coeruleoalba	100863	64	3293231	99.6553	164	26		1	1		97.2	cgST457			49
1161	bmarCR8	Brucella ceti	ERR485944	PRJEB4782	Costa Rica	North America	2009	Stenella coeruleoalba	91352	66	3289196	99.629	164	26		1	1		97.1	cgST454	Cluster 112		52
1162	bmarCR8w	Brucella ceti	ERR485945	PRJEB4782	Costa Rica	North America	2009	Stenella coeruleoalba	113626	64	3293189	99.6333	164	26		1	1		97.1	cgST455	Cluster 112		52
1163	bmarCR9	Brucella ceti	ERR473728	PRJEB4782	Costa Rica	North America	2009	Stenella coeruleoalba	113626	67	3292927	99.625	164	26		1	1		97.1	cgST450			51
1164	bmarCR12	Brucella ceti	ERR473729	PRJEB4782	Costa Rica	North America	2011	Stenella coeruleoalba	100863	66	3293048	99.6331	165	26		1	1		97.3	cgST440			48
1165	bmarCR13	Brucella ceti	ERR471316	PRJEB4782	Costa Rica	North America	2011	Stenella coeruleoalba	100863	65	3293174	99.6547	176	26		1	1		97.2	cgST443			49
1166	bmarCR14	Brucella ceti	ERR471317	PRJEB4782	Costa Rica	North America	2011	Stenella coeruleoalba	100863	66	3293248	99.6314	165	26		1	1		97.3	cgST438	Cluster 110		48
1167	bmarCR16	Brucella ceti	ERR471318	PRJEB4782	Costa Rica	North America	2012	Stenella coeruleoalba	90963	65	3293946	99.6306	164	26		1	1		97.2	cgST458			50
1168	bmarCR17	Brucella ceti	ERR471319	PRJEB4782	Costa Rica	North America	2012	Stenella coeruleoalba	103712	63	3293213	99.6568	164	26		1	1		97.2	cgST452	Cluster 111		50
1169	bmarCR18	Brucella ceti	ERR471320	PRJEB4782	Costa Rica	North America	2013	Stenella coeruleoalba	90955	69	3293770	99.6521	176	26		1	1		97.2	cgST444			50
1170	bmarCR19	Brucella ceti	ERR471321	PRJEB4782	Costa Rica	North America	2013	Stenella coeruleoalba	103713	66	3293564	99.6536	165	26		1	1		97.2	cgST437	Cluster 110		49
1171	bmarCR20	Brucella ceti	ERR471322	PRJEB4782	Costa Rica	North America	2013	Stenella coeruleoalba	100863	68	3293606	99.6558	165	26		1	1		97.2	cgST447	Cluster 57		49
1172	bmarCR20w	Brucella ceti	ERR471323	PRJEB4782	Costa Rica	North America	2013	Stenella coeruleoalba	100863	69	3293379	99.6306	165	26		1	1		97.2	cgST446	Cluster 57		49
1173	bmarCR20lu	Brucella ceti	ERR471324	PRJEB4782	Costa Rica	North America	2013	Stenella coeruleoalba	100863	67	3293433	99.629	165	26		1	1		97.2	cgST448	Cluster 57		49
1174	bmarCR5	Brucella ceti	ERR775250	PRJEB4782	Costa Rica	North America	2006	Stenella coeruleoalba	101610	70	3294209	99.6559	165	26		1	1		97.1	cgST445			51
1175	bmarCR6	Brucella ceti	ERR775251	PRJEB4782	Costa Rica	North America	2007	Stenella coeruleoalba	100863	66	3293093	99.6534	165	26		1	1		97.2	cgST442			49
1176	bmarMR24	Brucella ceti	ERR471325	PRJEB4782	Spain	Europe	2012	Stenella coeruleoalba	113632	67	3290818	99.6504	26	26		1	1		97.2	cgST462			50
1177	bmarMR26	Brucella ceti	ERR471327	PRJEB4782	Spain	Europe	2009	Stenella coeruleoalba	113632	65	3291368	99.6543	26	26		1	1		97.2	cgST461			50
1178	M13/05/1	Brucella ceti	ERR471333	PRJEB4782	United Kingdom	Europe	2005	Stenella coeruleoalba	113631	67	3290904	99.6551	26	26		1	1		97	cgST95	Cluster 23		53
1179	17-4592-1	Brucella ceti	SRR13221976	PRJNA683710	Australia	Oceania	2017	Tursiops truncatus	123951	65	3364126	99.6806	27	27		1	1		98.5	cgST421			27
1180	BD1442	Brucella ceti	DRR236191	PRJDB10122	Japan	Asia	2018	Tursiops truncatus	124135	63	3363042	99.6554	27	27		1	1		98.4	cgST420			29
1181	bmarMR25	Brucella ceti	ERR471326	PRJEB4782	Spain	Europe	2012	Tursiops truncatus	87359	69	3291736	99.6509	26	26		1	1		97.1	cgST459			51
1182	148-9RK	Brucella melitensis	ERR2938665	PRJEB30030	Belgium	Europe	2009		147698	48	3280501	99.8886	12	12		1	1		99.3	cgST812			13
1183	17-BR00022	Brucella canis	ERR4165409	PRJEB38365	Brazil	South America	2014		316534	27	3292846	99.6312	77	20		1	1		99.9	cgST25	Cluster 52		1
1184	babohCR181	Brucella abortus	ERR3454437	PRJEB19503	Costa Rica	North America	2013		308935	25	3265858	99.6898	5	5		1	1		99.9	cgST68	Cluster 17		1
1185	BRUC048	Brucella melitensis	SRR3106339	PRJNA257008	Egypt	Africa			333517	21	3288739	99.8434	89	11		1	1		99.9	cgST143	Cluster 177		1
1186	63-130	Brucella abortus	SRR642811	PRJNA173521	Egypt	Africa	1963		236871	33	3256363	99.6928	2	2		1	1		100	cgST381	Cluster 101		0
1187	15_S15_L001	Brucella abortus	ERR4708865	PRJEB40921	Ethiopia	Africa	2018		343061	28	3270066	99.7032	190	72		1	1		97.7	cgST10	Cluster 7		41
1188	104-11RK	Brucella melitensis	ERR2938681	PRJEB30030	Germany	Europe	2011		251491	28	3279420	99.9638	7	7		1	1		99.9	cgST808			1
1189	104-12RK	Brucella melitensis	ERR2938661	PRJEB30030	Germany	Europe	2012		251069	28	3289080	99.8782	8	8		1	1		99.9	cgST752			1
1190	104-13RK	Brucella melitensis	ERR2938652	PRJEB30030	Germany	Europe	2013		249526	30	3288366	99.8734	8	8		1	1		99.9	cgST753			1
1191	MLVA02	Brucella melitensis	ERR2993144	PRJEB30030	Germany	Europe			601023	16	3293614	99.8782	38	8		1	1		99.9	cgST121	Cluster 169		1
1192	MLVA07	Brucella melitensis	ERR2993142	PRJEB30030	Germany	Europe			347960	22	3291895	99.8814	8	8		1	1		100	cgST114	Cluster 168		0
1193	MLVA22	Brucella melitensis	ERR2993145	PRJEB30030	Germany	Europe			299561	28	3293516	99.6395	78	17		1	1		99.7	cgST24	Cluster 51		5
1194	MLVA24	Brucella melitensis	ERR2993152	PRJEB30030	Germany (imported case)	Europe			251668	24	3263998	99.7054	1	1		1	1		99.8	cgST358	Cluster 65		4
1195	MLVA25	Brucella melitensis	ERR2993155	PRJEB30030	Germany (imported case)	Europe			252016	25	3293921	99.6487	75	14		1	1		100	cgST488	Cluster 11		0
1196	MLVA34	Brucella melitensis	ERR2993158	PRJEB30030	Germany	Europe			276669	20	3289595	99.8739	187	71		1	1		99.8	cgST632			3
1197	63-138	Brucella abortus	SRR642800	PRJNA173524	Germany	Europe	1963		293531	30	3256361	99.698	30	2		1	1		99.8	cgST88	Cluster 67		3
1198	183-7RK	Brucella ovis	ERR2938660	PRJEB30030	Hungary	Europe	2007		168164	34	3301188	99.6307	39	15		1	1		99.6	cgST146	Cluster 178	Brucella suis$	7
1199	BH12	Brucella species	SRR065013		Hungary	Europe	2008		89682	62	3297577	99.6186	40	15		1	1		99.7	cgST913			6
1200	63-9	Brucella melitensis	SRR2863419	PRJNA243893					249440	29	3285831	99.8803	8	8		1	1		100	cgST16	Cluster 25		0
1201	LEVI237	Brucella abortus	SRR647573	PRJNA173626	Israel	Asia			250003	34	3240324	99.7113	2	2		1	1		99.5	cgST80	Cluster 146		8
1202	63-294	Brucella abortus	SRR642204	PRJNA173575	kenya	Africa	1963		293460	32	3250115	99.6779	37	38		1	1		97.5	cgST87	Cluster 153		44
1203	80-101	Brucella abortus	SRR641706	PRJNA173586	Nigeria	Africa	1980		190194	41	3261084	99.706	35	36		1	1		99.5	cgST82	Cluster 148		9
1204	65-110	Brucella abortus	SRR651196	PRJNA173631	Nigeria	Africa	1965		187040	38	3263337	99.6989	33	34		1	1		99.6	cgST85	Cluster 151		7
1205	F10/05-2	Brucella melitensis	SRR647580	PRJNA173600	Portugal	Europe	2005		189747	38	3275122	99.9504	74	7		1	1		99.8	cgST795			4
1206	146-10RK	Brucella melitensis	ERR2938678	PRJEB30030	Spain	Europe	2010		131113	47	3254877	99.6711	5	5		1	1		99.1	cgST272	Cluster 9		16
1207	146-12RK	Brucella melitensis	ERR2938648	PRJEB30030	Spain	Europe	2012		49928	124	3275707	99.9583	7	7		1	1		97.2	cgST792			49
1208	F6/05-3	Brucella abortus	SRR647583	PRJNA173629	Sudan	Africa	2005		190182	45	3262420	99.7096	6	6		1	1		99.8	cgST14	Cluster 36		4
1209	F6/05-4	Brucella abortus	SRR642207	PRJNA173597	Sudan	Africa	2005		228732	39	3263053	99.6834	33	34		1	1		99.8	cgST83	Cluster 149		4
1210	65-157	Brucella abortus	SRR647567	PRJNA173622	Uganda	Africa	1965		189223	40	3255850	99.7181	2	2		1	1		99.7	cgST73	Cluster 142		5
1211	355-78	Brucella abortus	SRR642812	PRJNA173523	United Kingdom	Europe	1978		297078	32	3256766	99.7133	30	2		1	1		99.8	cgST408	Cluster 41		3
1212	16M	Brucella melitensis	SRR2103845	PRJNA289911					221608	36	3292312	99.9793	73	7		1	1		100	cgST800	Cluster 48		0
1213	ItBM_1	Brucella melitensis	SRR6958031	PRJNA448825	Italy (Molise: Rionero Sannitico)	Europe	2015	Sheep	246972	29	3287562	99.8287	87	11			1	1	100	cgST839	Cluster 2		0
1214	ItBM_2	Brucella melitensis	SRR6958032	PRJNA448825	Italy (Molise: Rionero Sannitico)	Europe	2015	Sheep	251475	28	3288178	99.8263	87	11			1	1	100	cgST1	Cluster 2		0
1215	ItBM_3	Brucella melitensis	SRR6958033	PRJNA448825	Italy (Molise: Roccamandolfi)	Europe	2015	Sheep	251306	29	3287327	99.8498	87	11			1	1	100	cgST135	Cluster 2		0
1216	ItBM_4	Brucella melitensis	SRR6958034	PRJNA448825	Italy (Molise: Bojano)	Europe	2015	Sheep	155767	43	3287976	99.8455	87	11			1	1	99.8	cgST841	Cluster 2		3
1217	ItBM_5	Brucella melitensis	SRR6958027	PRJNA448825	Italy (Lazio: Atina)	Europe	2015	Sheep	245612	29	3288202	99.8447	87	11			1	1	100	cgST842	Cluster 2		0
1218	ItBM_6	Brucella melitensis	SRR6958028	PRJNA448825	Italy (Molise: Castropignano)	Europe	2015	Sheep	245612	31	3287964	99.8445	87	11			1	1	100	cgST1	Cluster 2		0
1219	ItBM_7	Brucella melitensis	SRR6958029	PRJNA448825	Italy (Lazio: Terelle)	Europe	2016	Cattle	245600	28	3288193	99.8359	87	11			1	1	100	cgST136	Cluster 2		0
1220	ItBM_8	Brucella melitensis	SRR6958030	PRJNA448825	Italy (Molise: Castropignano)	Europe	2015	Sheep	247343	27	3288083	99.8448	87	11			1	1	100	cgST1	Cluster 2		0
1221	ItBM_9	Brucella melitensis	SRR6958035	PRJNA448825	Italy (Molise: Rionero Sannitico)	Europe	2015	Sheep	245612	28	3288275	99.8492	87	11			1	1	100	cgST1	Cluster 2		0
1222	ItBM_10	Brucella melitensis	SRR6958036	PRJNA448825	Italy (Molise: Roccamandolfi)	Europe	2015	Sheep	221383	32	3288353	99.846	87	11			1	1	100	cgST1	Cluster 2		0
1223	ItBM_11	Brucella melitensis	SRR6957939	PRJNA448825	Italy (Molise: Roccamandolfi)	Europe	2015	Sheep	221375	29	3288438	99.8471	87	11			1	1	100	cgST1	Cluster 2		0
1224	ItBM_12	Brucella melitensis	SRR6957940	PRJNA448825	Italy (Lazio: Sant'apollinare)	Europe	2015	Goat	247122	27	3288078	99.8308	87	11			1	1	100	cgST1	Cluster 2		0
1225	ItBM_13	Brucella melitensis	SRR6957941	PRJNA448825	Italy (Lazio: Frosinone)	Europe	2015	Sheep	245612	30	3288232	99.8306	87	11			1	1	100	cgST1	Cluster 2		0
1226	ItBM_14	Brucella melitensis	SRR6957942	PRJNA448825	Italy (Lazio: Monte San Giovanni Campano)	Europe	2015	Sheep	189772	33	3288266	99.846	87	11			1	1	100	cgST1	Cluster 2		0
1227	ItBM_15	Brucella melitensis	SRR6957943	PRJNA448825	Italy (Lazio: Casalvieri)	Europe	2015	Sheep	247541	28	3288449	99.8496	87	11			1	1	100	cgST133	Cluster 2		0
1228	ItBM_16	Brucella melitensis	SRR6957944	PRJNA448825	Italy (Molise: Rionero Sannitico)	Europe	2015	Goat	207672	31	3288754	99.8485	87	11			1	1	99.9	cgST1	Cluster 2		1
1229	ItBM_17	Brucella melitensis	SRR6957945	PRJNA448825	Italy (Lazio: Sant'apollinare)	Europe	2015	Goat	245620	29	3288334	99.8254	87	11			1	1	100	cgST134	Cluster 2		0
1230	ItBM_18	Brucella melitensis	SRR6957946	PRJNA448825	Italy (Lazio: Roccasecca)	Europe	2014	Goat	179234	35	3288079	99.8478	87	11			1	1	100	cgST139	Cluster 2		0
1231	ItBM_19	Brucella melitensis	SRR6957947	PRJNA448825	Italy (Lazio: Sant'apollinare)	Europe	2015	Sheep	245612	30	3288685	99.8431	87	11			1	1	100	cgST1	Cluster 2		0
1232	ItBM_20	Brucella melitensis	SRR6957948	PRJNA448825	Italy (Lazio: Sant'apollinare)	Europe	2015	Sheep	207550	33	3288238	99.8495	87	11			1	1	100	cgST846	Cluster 2		0
1233	ItBM_21	Brucella melitensis	SRR6957966	PRJNA448825	Italy (Molise: Castropignano)	Europe	2015	Sheep	247540	28	3288607	99.8329	87	11			1	1	100	cgST1	Cluster 2		0
1234	ItBM_22	Brucella melitensis	SRR6957965	PRJNA448825	Italy (Molise: Roccamandolfi)	Europe	2015	Sheep	221363	38	3289060	99.851	87	11			1	1	99.9	cgST1	Cluster 2		1
1235	ItBM_23	Brucella melitensis	SRR6957968	PRJNA448825	Italy (Molise: Roccamandolfi)	Europe	2015	Sheep	247319	27	3288115	99.8514	87	11			1	1	100	cgST132	Cluster 2		0
1236	ItBM_24	Brucella melitensis	SRR6957967	PRJNA448825	Italy (Lazio: Sant'apollinare)	Europe	2015	Sheep	245620	31	3288493	99.8269	87	11			1	1	100	cgST1	Cluster 2		0
1237	ItBM_25	Brucella melitensis	SRR6957962	PRJNA448825	Italy (Lazio: Sant'apollinare)	Europe	2015	Sheep	247461	27	3288499	99.8453	87	11			1	1	100	cgST1	Cluster 2		0
1238	ItBM_26	Brucella melitensis	SRR6957961	PRJNA448825	Italy (Lazio: San Donato Val Di Comino)	Europe	2015	Sheep	247541	27	3288375	99.8499	87	11			1	1	100	cgST1	Cluster 2		0
1239	ItBM_27	Brucella melitensis	SRR6957964	PRJNA448825	Italy (Lazio: Atina)	Europe	2015	Sheep	251291	27	3287697	99.844	87	11			1	1	100	cgST1	Cluster 2		0
1240	ItBM_28	Brucella melitensis	SRR6957963	PRJNA448825	Italy (Lazio: Monte San Giovanni Campano)	Europe	2015	Sheep	247399	31	3288241	99.8309	87	11			1	1	100	cgST847	Cluster 2		0
1241	ItBM_29	Brucella melitensis	SRR6957960	PRJNA448825	Italy (Lazio: Roccasecca)	Europe	2014	Goat	221351	30	3288273	99.844	87	11			1	1	100	cgST848	Cluster 2		0
1242	ItBM_30	Brucella melitensis	SRR6957959	PRJNA448825	Italy (Molise: San Massimo)	Europe	2016	Cattle	170108	34	3288464	99.8506	87	11			1	1	99.9	cgST137	Cluster 2		1
1243	ItBM_31	Brucella melitensis	SRR6957977	PRJNA448825	Italy (Molise: Cantalupo Nel Sannio)	Europe	2015	Cattle	189748	41	3287710	99.8361	87	11			1	1	99.8	cgST844	Cluster 2		3
1244	ItBM_32	Brucella melitensis	SRR6957978	PRJNA448825	Italy (Molise: Cantalupo Nel Sannio)	Europe	2015	Cattle	251315	28	3287978	99.8436	87	11			1	1	100	cgST138	Cluster 2		0
1245	ItBM_33	Brucella melitensis	SRR6957975	PRJNA448825	Italy (Lazio: Pontecorvo)	Europe	2016	Sheep	170057	36	3288775	99.8433	87	11			1	1	99.9	cgST1	Cluster 2		1
1246	ItBM_34	Brucella melitensis	SRR6957976	PRJNA448825	Italy (Lazio: Rome)	Europe	2015		249773	30	3287034	99.8466	88	43			1	1	100	cgST867	Cluster 19		0
1247	ItBM_35	Brucella melitensis	SRR6957973	PRJNA448825	Italy (Lazio: Rome)	Europe	2015		245628	31	3286736	99.8297	88	43			1	1	99.9	cgST866	Cluster 19		1
1248	ItBM_36	Brucella melitensis	SRR6957974	PRJNA448825	Italy (Lazio: Rome)	Europe	2015		246964	27	3287570	99.8446	88	43			1	1	99.9	cgST29	Cluster 19		1
1249	ItBM_37	Brucella melitensis	SRR6957971	PRJNA448825	Italy (Lazio: Rome)	Europe	2015		242170	30	3287398	99.8449	88	43			1	1	100	cgST865	Cluster 19		0
1250	NI017	Brucella abortus	SRR10249444	PRJNA576561	United Kingdom (Armagh)	Europe	2004	Cattle	308903	24	3264259	99.7077	1	1			1	1	100	cgST2	Cluster 1		0
1251	NI008	Brucella abortus	SRR10249445	PRJNA576561	United Kingdom (Newry)	Europe	2004	Cattle	317055	23	3265145	99.7155	1	1			1	1	100	cgST2	Cluster 1		0
1252	NI1124	Brucella abortus	SRR10249446	PRJNA576561	United Kingdom (Armagh)	Europe	2011	Cattle	367629	22	3265158	99.7039	1	1			1	1	100	cgST3	Cluster 1		0
1253	NI856	Brucella abortus	SRR10249447	PRJNA576561	United Kingdom (Newry)	Europe	2011	Cattle	316955	25	3264062	99.6876	1	1			1	1	100	cgST3	Cluster 1		0
1254	NI744	Brucella abortus	SRR10249448	PRJNA576561	United Kingdom (Newry)	Europe	2010	Cattle	288212	29	3264379	99.6928	1	1			1	1	100	cgST2	Cluster 1		0
1255	NI701	Brucella abortus	SRR10249449	PRJNA576561	United Kingdom (Newry)	Europe	2010	Cattle	316955	27	3263902	99.6828	1	1			1	1	100	cgST3	Cluster 1		0
1256	NI641	Brucella abortus	SRR10249450	PRJNA576561	United Kingdom (Dungannon)	Europe	2010	Cattle	316857	27	3263921	99.6802	1	1			1	1	100	cgST3	Cluster 1		0
1257	NI610	Brucella abortus	SRR10249451	PRJNA576561	United Kingdom (Newry)	Europe	2009	Cattle	316955	25	3264211	99.7085	1	1			1	1	100	cgST250	Cluster 1		0
1258	NI007	Brucella abortus	SRR10249452	PRJNA576561	United Kingdom (Armagh)	Europe	2004	Cattle	367611	23	3264548	99.7114	1	1			1	1	100	cgST258	Cluster 1		0
1259	NI532	Brucella abortus	SRR10249453	PRJNA576561	United Kingdom (Newry)	Europe	2009	Cattle	316857	27	3264637	99.7048	1	1			1	1	100	cgST3	Cluster 1		0
1260	NI479	Brucella abortus	SRR10249454	PRJNA576561	United Kingdom (Derry)	Europe	2008	Cattle	316857	23	3264753	99.6908	1	1			1	1	100	cgST3	Cluster 1		0
1261	NI473	Brucella abortus	SRR10249455	PRJNA576561	United Kingdom (Newry)	Europe	2008	Cattle	367619	22	3265127	99.6888	1	1			1	1	100	cgST21	Cluster 1		0
1262	NI457	Brucella abortus	SRR10249456	PRJNA576561	United Kingdom (Newry)	Europe	2008	Cattle	259182	25	3264153	99.6858	1	1			1	1	100	cgST3	Cluster 1		0
1263	NI261	Brucella abortus	SRR10249457	PRJNA576561	United Kingdom (Newtownards)	Europe	2002	Cattle	367645	23	3264627	99.7097	1	1			1	1	100	cgST61	Cluster 1		0
1264	NI442	Brucella abortus	SRR10249458	PRJNA576561	United Kingdom (Larne)	Europe	2007	Cattle	308866	27	3264384	99.702	1	1			1	1	100	cgST3	Cluster 1		0
1265	NI260	Brucella abortus	SRR10249459	PRJNA576561	United Kingdom (Larne)	Europe	1991	Cattle	367805	21	3264524	99.6971	1	1			1	1	99.8	cgST323			3
1266	NI248	Brucella abortus	SRR10249460	PRJNA576561	United Kingdom (Enniskillen)	Europe	2005	Cattle	308884	24	3263931	99.7112	1	1			1	1	100	cgST3	Cluster 1		0
1267	NI244	Brucella abortus	SRR10249461	PRJNA576561	United Kingdom (Newry)	Europe	2005	Cattle	367619	22	3264829	99.7077	1	1			1	1	100	cgST21	Cluster 1		0
1268	NI231	Brucella abortus	SRR10249462	PRJNA576561	United Kingdom (Coleraine)	Europe	2005	Cattle	317055	23	3264886	99.7147	1	1			1	1	100	cgST3	Cluster 1		0
1269	NI201	Brucella abortus	SRR10249463	PRJNA576561	United Kingdom (Armagh)	Europe	2004	Cattle	316857	23	3264539	99.711	1	1			1	1	100	cgST236	Cluster 1		0
1270	NI195	Brucella abortus	SRR10249464	PRJNA576561	United Kingdom (Armagh)	Europe	2006	Cattle	367608	22	3264852	99.7098	1	1			1	1	100	cgST2	Cluster 1		0
1271	NI193	Brucella abortus	SRR10249465	PRJNA576561	United Kingdom (Armagh)	Europe	2006	Cattle	367645	22	3264921	99.7088	1	1			1	1	100	cgST2	Cluster 1		0
1272	NI192	Brucella abortus	SRR10249466	PRJNA576561	United Kingdom (Armagh)	Europe	2006	Cattle	367645	22	3264897	99.7091	1	1			1	1	100	cgST2	Cluster 1		0
1273	I026	Brucella abortus	SRR10249467	PRJNA576561	United Kingdom (Enniskillen)	Europe	2000	Cattle	259913	25	3263790	99.7039	1	1			1	1	100	cgST2	Cluster 1		0
1274	NI176	Brucella abortus	SRR10249468	PRJNA576561	United Kingdom (Armagh)	Europe	2006	Cattle	367627	22	3264898	99.714	1	1			1	1	100	cgST2	Cluster 1		0
1275	NI167	Brucella abortus	SRR10249469	PRJNA576561	United Kingdom (Armagh)	Europe	2006	Cattle	367661	23	3265019	99.6855	1	1			1	1	100	cgST2	Cluster 1		0
1276	NI166	Brucella abortus	SRR10249470	PRJNA576561	United Kingdom (Armagh)	Europe	2006	Cattle	367635	22	3264893	99.7079	1	1			1	1	100	cgST2	Cluster 1		0
1277	NI161	Brucella abortus	SRR10249471	PRJNA576561	United Kingdom (Armagh)	Europe	2006	Cattle	367627	22	3264837	99.7169	1	1			1	1	100	cgST2	Cluster 1		0
1278	NI159	Brucella abortus	SRR10249472	PRJNA576561	United Kingdom (Armagh)	Europe	2006	Cattle	367635	22	3264937	99.7148	1	1			1	1	100	cgST2	Cluster 1		0
1279	NI156	Brucella abortus	SRR10249473	PRJNA576561	United Kingdom (Armagh)	Europe	2006	Cattle	367611	22	3264913	99.7108	1	1			1	1	100	cgST239	Cluster 1		0
1280	NI152	Brucella abortus	SRR10249474	PRJNA576561	United Kingdom (Armagh)	Europe	2006	Cattle	367645	22	3264829	99.692	1	1			1	1	100	cgST2	Cluster 1		0
1281	NI150	Brucella abortus	SRR10249475	PRJNA576561	United Kingdom (Armagh)	Europe	2006	Cattle	367627	22	3264869	99.714	1	1			1	1	100	cgST2	Cluster 1		0
1282	NI149	Brucella abortus	SRR10249476	PRJNA576561	United Kingdom (Armagh)	Europe	2006	Cattle	367627	22	3264953	99.7137	1	1			1	1	100	cgST2	Cluster 1		0
1283	NI112	Brucella abortus	SRR10249477	PRJNA576561	United Kingdom (Omagh)	Europe	2004	Cattle	367611	23	3264923	99.7075	1	1			1	1	100	cgST3	Cluster 1		0
1284	I022	Brucella abortus	SRR10249478	PRJNA576561	United Kingdom (Enniskillen)	Europe	2004	Cattle	260036	27	3263584	99.7093	1	1			1	1	100	cgST2	Cluster 1		0
1285	NI087	Brucella abortus	SRR10249479	PRJNA576561	United Kingdom (Armagh)	Europe	2004	Cattle	367800	21	3264635	99.7133	1	1			1	1	99.8	cgST34	Cluster 79		3
1286	NI075	Brucella abortus	SRR10249480	PRJNA576561	United Kingdom (Newtownards)	Europe	2004	Cattle	367629	21	3265024	99.7095	1	1			1	1	100	cgST62	Cluster 1		0
1287	NI055	Brucella abortus	SRR10249481	PRJNA576561	United Kingdom (Armagh)	Europe	2004	Cattle	316861	23	3265202	99.6885	1	1			1	1	100	cgST240	Cluster 1		0
1288	NI051	Brucella abortus	SRR10249482	PRJNA576561	United Kingdom (Larne)	Europe	2004	Cattle	367637	22	3264865	99.6927	1	1			1	1	100	cgST259	Cluster 1		0
1289	NI050	Brucella abortus	SRR10249483	PRJNA576561	United Kingdom (Armagh)	Europe	2004	Cattle	367627	22	3264929	99.7114	1	1			1	1	100	cgST241	Cluster 1		0
1290	NI039	Brucella abortus	SRR10249484	PRJNA576561	United Kingdom (Newry)	Europe	2004	Cattle	367637	22	3264793	99.7086	1	1			1	1	99.9	cgST21	Cluster 1		1
1291	NI035	Brucella abortus	SRR10249485	PRJNA576561	United Kingdom (Larne)	Europe	2004	Cattle	367808	21	3264695	99.7023	1	1			1	1	99.8	cgST34	Cluster 79		3
1292	NI033	Brucella abortus	SRR10249486	PRJNA576561	United Kingdom (Armagh)	Europe	2004	Cattle	367611	22	3264515	99.7128	1	1			1	1	100	cgST237	Cluster 1		0
1293	NI022	Brucella abortus	SRR10249487	PRJNA576561	United Kingdom (Enniskillen)	Europe	2004	Cattle	367611	22	3264913	99.6969	1	1			1	1	100	cgST256	Cluster 1		0
1294	NI019	Brucella abortus	SRR10249488	PRJNA576561	United Kingdom (Enniskillen)	Europe	2004	Cattle	367611	22	3264880	99.7097	1	1			1	1	100	cgST248	Cluster 1		0
1295	I004	Brucella abortus	SRR10249489	PRJNA576561	United Kingdom (Dungannon)	Europe	2000	Cattle	308866	28	3264530	99.7113	1	1			1	1	100	cgST2	Cluster 1		0
1296	I001	Brucella abortus	SRR10249490	PRJNA576561	United Kingdom (Armagh)	Europe	1999	Cattle	259878	26	3264082	99.7158	1	1			1	1	99.9	cgST2	Cluster 1		1
1297	NI427	Brucella abortus	SRR10249491	PRJNA576561	United Kingdom (Armagh)	Europe	2007	Cattle	288212	28	3264516	99.7117	1	1			1	1	100	cgST2	Cluster 1		0
1298	NI418	Brucella abortus	SRR10249492	PRJNA576561	United Kingdom (Newry)	Europe	2007	Cattle	367611	22	3264900	99.7125	1	1			1	1	100	cgST3	Cluster 1		0
1299	NI405	Brucella abortus	SRR10249493	PRJNA576561	United Kingdom (Coleraine)	Europe	2007	Cattle	308866	28	3264513	99.6805	1	1			1	1	100	cgST257	Cluster 1		0
1300	NI396	Brucella abortus	SRR10249494	PRJNA576561	United Kingdom (Enniskillen)	Europe	2007	Cattle	308903	27	3264593	99.691	1	1			1	1	100	cgST244	Cluster 1		0
1301	NI395	Brucella abortus	SRR10249495	PRJNA576561	United Kingdom (Dungannon)	Europe	2007	Cattle	317055	27	3264102	99.6912	1	1			1	1	100	cgST3	Cluster 1		0
1302	NI005	Brucella abortus	SRR10249496	PRJNA576561	United Kingdom (Armagh)	Europe	2004	Cattle	367645	22	3264813	99.7042	1	1			1	1	100	cgST2	Cluster 1		0
1303	NI376	Brucella abortus	SRR10249497	PRJNA576561	United Kingdom (Newry)	Europe	2007	Cattle	316865	25	3263631	99.7026	1	1			1	1	100	cgST62	Cluster 1		0
1304	NI371	Brucella abortus	SRR10249498	PRJNA576561	United Kingdom (Armagh)	Europe	2007	Cattle	254000	29	3263940	99.6871	1	1			1	1	100	cgST2	Cluster 1		0
1305	NI358	Brucella abortus	SRR10249499	PRJNA576561	United Kingdom (Armagh)	Europe	2007	Cattle	316963	27	3264956	99.7146	1	1			1	1	100	cgST243	Cluster 1		0
1306	NI346	Brucella abortus	SRR10249500	PRJNA576561	United Kingdom (Armagh)	Europe	2006	Cattle	317055	24	3263690	99.7088	1	1			1	1	100	cgST2	Cluster 1		0
1307	NI344	Brucella abortus	SRR10249501	PRJNA576561	United Kingdom (Armagh)	Europe	2006	Cattle	316856	26	3263933	99.6864	1	1			1	1	100	cgST238	Cluster 1		0
1308	NI342	Brucella abortus	SRR10249502	PRJNA576561	United Kingdom (Armagh)	Europe	2006	Cattle	316857	25	3264642	99.6921	1	1			1	1	100	cgST2	Cluster 1		0
1309	NI340	Brucella abortus	SRR10249503	PRJNA576561	United Kingdom (Dungannon)	Europe	2006	Cattle	317055	24	3264186	99.7133	1	1			1	1	100	cgST246	Cluster 1		0
1310	NI339	Brucella abortus	SRR10249504	PRJNA576561	United Kingdom (Armagh)	Europe	2006	Cattle	316857	26	3264119	99.6798	1	1			1	1	100	cgST2	Cluster 1		0
1311	NI335	Brucella abortus	SRR10249505	PRJNA576561	United Kingdom (Dungannon)	Europe	2006	Cattle	316857	26	3263955	99.6799	1	1			1	1	100	cgST2	Cluster 1		0
1312	NI315	Brucella abortus	SRR10249506	PRJNA576561	United Kingdom (Armagh)	Europe	2006	Cattle	308903	27	3263812	99.7058	1	1			1	1	100	cgST2	Cluster 1		0
1313	NI002	Brucella abortus	SRR10249507	PRJNA576561	United Kingdom (Newry)	Europe	2004	Cattle	367781	22	3264698	99.6932	1	1			1	1	99.8	cgST34	Cluster 79		3
1314	NI314	Brucella abortus	SRR10249508	PRJNA576561	United Kingdom (Armagh)	Europe	2006	Cattle	367653	23	3264937	99.7058	1	1			1	1	100	cgST2	Cluster 1		0
1315	NI313	Brucella abortus	SRR10249509	PRJNA576561	United Kingdom (Armagh)	Europe	2006	Cattle	316857	24	3264365	99.6854	1	1			1	1	100	cgST2	Cluster 1		0
1316	NI307	Brucella abortus	SRR10249510	PRJNA576561	United Kingdom (Armagh)	Europe	2006	Cattle	317055	23	3265153	99.687	1	1			1	1	100	cgST2	Cluster 1		0
1317	NI304	Brucella abortus	SRR10249511	PRJNA576561	United Kingdom (Armagh)	Europe	2006	Cattle	317055	25	3263690	99.6879	1	1			1	1	100	cgST2	Cluster 1		0
1318	NI300	Brucella abortus	SRR10249512	PRJNA576561	United Kingdom (Armagh)	Europe	2006	Cattle	367637	23	3264903	99.7061	1	1			1	1	100	cgST21	Cluster 1		0
1319	NI294	Brucella abortus	SRR10249513	PRJNA576561	United Kingdom (Omagh)	Europe	2006	Cattle	317055	26	3263822	99.7098	1	1			1	1	100	cgST3	Cluster 1		0
1320	NI290	Brucella abortus	SRR10249514	PRJNA576561	United Kingdom (Newry)	Europe	2006	Cattle	317055	25	3264632	99.7109	1	1			1	1	100	cgST2	Cluster 1		0
1321	NI288	Brucella abortus	SRR10249515	PRJNA576561	United Kingdom (Enniskillen)	Europe	2006	Cattle	317055	25	3264454	99.6945	1	1			1	1	100	cgST252	Cluster 1		0
1322	NI283	Brucella abortus	SRR10249516	PRJNA576561	United Kingdom (Armagh)	Europe	2006	Cattle	316857	24	3264153	99.6949	1	1			1	1	100	cgST2	Cluster 1		0
1323	NI273	Brucella abortus	SRR10249517	PRJNA576561	United Kingdom (Armagh)	Europe	2006	Cattle	367645	22	3264889	99.71	1	1			1	1	100	cgST2	Cluster 1		0
1324	I066	Brucella abortus	SRR10249518	PRJNA576561	United Kingdom (Dungannon)	Europe	2000	Cattle	317055	24	3264180	99.692	1	1			1	1	99.9	cgST3	Cluster 1		1
1325	NI268	Brucella abortus	SRR10249519	PRJNA576561	United Kingdom (Newtownards)	Europe	2003	Cattle	367619	22	3264828	99.7073	1	1			1	1	100	cgST61	Cluster 1		0
$Potential mislabeling of Brucella species by original submitters
§strains of same cgMLST cluster type (based on less than three different alleles) detected in different countries, possibly indicating an international dispersal of the strains (marked also in red)

## Sheet: S1b
Table S1b: List of Brucella genomes excluded from core genome calculation due to high level of divergence.
Nr.	strain		BioProject	organism Name	ANI value (B. melitensis strain "16M" as a reference)
1	LMG 3301	GCF_000182645.1	PRJNA37725	Brucella intermedia	83.1612
2	M86	GCF_000332835.1	PRJNA178498	Brucella intermedia	83.1678
3	2745-2	GCF_000612245.1	PRJNA233556	Brucella intermedia	83.0799
4	M86	GCF_001996385.1	PRJNA302728	Brucella intermedia	83.1129
5	BU72	GCF_002803535.1	PRJNA419894	Brucella pituitosa	80.2017
6	CCUG 50899	GCF_008801705.1	PRJNA563568	Brucella pituitosa	80.2305
7	KCJK1738	GCF_001641495.1	PRJNA319130	Brucella intermedia	83.0447
8	TM73	GCF_008932475.1	PRJNA573682	Brucella intermedia	83.0304
9	OiC8-6	GCF_008932485.1	PRJNA573682	Brucella intermedia	83.1343
10	TD30	GCF_008932495.1	PRJNA573682	Brucella intermedia	83.1654
11	LMG 379	GCF_008932505.1	PRJNA573682	Brucella intermedia	83.1923
12	CCUG 39736	GCF_008932555.1	PRJNA573682	Brucella intermedia	83.0946
13	CCM 7036	GCF_008932575.1	PRJNA573682	Brucella intermedia	83.0413
14	Tara1	GCF_009361155.1	PRJNA494151	Brucella intermedia	83.0765
15	45999	GCF_013375275.1	PRJNA641173	Brucella intermedia	82.9953
16	RH1CCR112	GCF_013409355.1	PRJNA621727	Brucella intermedia	83.1126
17	RH4WT92	GCF_014138165.1	PRJNA547128	Brucella intermedia	83.0815
18	ZJ499	GCF_014495725.1	PRJNA660330	Brucella intermedia	83.1029
19	NCTC12171	GCF_900454225.1	PRJEB6403	Brucella intermedia	83.2304
20	OCH-ISR4	GCF_902825315.1	PRJEB37004	Brucella intermedia	83.0539
21	OCH-ISR1	GCF_902825335.1	PRJEB37004	Brucella intermedia	82.9346
22	OCH-ISR5	GCF_902825345.1	PRJEB37004	Brucella intermedia	82.9591

## Sheet: S1c
Table S1c: Details on the core genome MLST target genes
Nr.	Target	Gene	Product	Orientation	Position in the reference genome	Length in the reference genome (bp)	Results based on the 600 genomes in the evaluation set
							Number of variants	n. SNP sites per gene	Discriminatory index	Confidence intervall (95% CI)
1	BME_RS00005		uroporphyrinogen decarboxylase	forward	191	1026	25	41	0.845	[0.827 - 0.864]
2	BME_RS00010	hemJ	protoporphyrinogen oxidase HemJ	forward	1213	537	11	22	0.71	[0.691 - 0.728]
3	BME_RS00020	rho	transcription termination factor Rho	forward	2131	1266	23	41	0.794	[0.775 - 0.812]
4	BME_RS00030	mnmE	tRNA uridine-5-carboxymethylaminomethyl(34) synthesis GTPase MnmE	forward	5525	1329	31	69	0.842	[0.827 - 0.858]
5	BME_RS00035	mnmG	tRNA uridine-5-carboxymethylaminomethyl(34) synthesis enzyme MnmG	forward	7080	1911	34	112	0.826	[0.806 - 0.847]
6	BME_RS00040	rsmG	16S rRNA (guanine(527)-N(7))-methyltransferase RsmG	forward	8987	642	20	36	0.79	[0.769 - 0.811]
7	BME_RS00045		ParA family protein	forward	9681	798	13	25	0.769	[0.753 - 0.784]
8	BME_RS00050		ParB/RepB/Spo0J family partition protein	forward	10522	882	13	37	0.732	[0.716 - 0.748]
9	BME_RS00055		DNA polymerase III subunit delta	reverse	11497	1044	16	36	0.77	[0.751 - 0.79]
10	BME_RS00060		ABC transporter ATP-binding protein	reverse	12702	795	13	30	0.784	[0.77 - 0.798]
11	BME_RS00065		ABC transporter permease	reverse	13493	885	19	23	0.516	[0.472 - 0.561]
12	BME_RS00070		ABC transporter substrate-binding protein	reverse	15021	966	15	30	0.741	[0.726 - 0.757]
13	BME_RS00080		LLM class flavin-dependent oxidoreductase	forward	16255	1023	17	35	0.762	[0.746 - 0.777]
14	BME_RS00090		LacI family DNA-binding transcriptional regulator	forward	18731	1059	15	17	0.771	[0.754 - 0.789]
15	BME_RS00110		aldehyde dehydrogenase family protein	forward	23038	1521	22	24	0.675	[0.638 - 0.713]
16	BME_RS00120		3-ketoacyl-ACP reductase	forward	26052	765	19	19	0.579	[0.541 - 0.616]
17	BME_RS00130		DUF4354 family protein	reverse	28519	396	10	19	0.736	[0.717 - 0.755]
18	BME_RS00140		SDR family oxidoreductase	forward	29554	765	9	17	0.71	[0.695 - 0.724]
19	BME_RS00170		hypothetical protein	reverse	34512	1212	15	30	0.736	[0.719 - 0.752]
20	BME_RS00175		acetyl-CoA carboxylase carboxyltransferase subunit alpha	reverse	35945	954	11	16	0.722	[0.709 - 0.736]
21	BME_RS00180	xerD	site-specific tyrosine recombinase XerD	reverse	37037	924	14	22	0.766	[0.745 - 0.786]
22	BME_RS00190		shikimate kinase	forward	38294	603	7	10	0.361	[0.312 - 0.41]
23	BME_RS00195		3-dehydroquinate synthase	forward	38989	1137	25	37	0.808	[0.79 - 0.826]
24	BME_RS00200		HlyC/CorC family transporter	forward	40189	1308	12	28	0.767	[0.745 - 0.789]
25	BME_RS00205		BolA family transcriptional regulator	reverse	41521	315	8	10	0.643	[0.623 - 0.662]
26	BME_RS00210		J domain-containing protein	forward	42022	630	10	12	0.512	[0.481 - 0.542]
27	BME_RS00215	cobS	cobaltochelatase subunit CobS	forward	42938	987	17	27	0.784	[0.766 - 0.802]
28	BME_RS00220	cobT	cobaltochelatase subunit CobT	forward	44020	1914	25	57	0.868	[0.857 - 0.879]
29	BME_RS00240		helix-turn-helix domain-containing protein	forward	50892	423	10	14	0.202	[0.159 - 0.246]
30	BME_RS00245		DUF3108 domain-containing protein	reverse	51426	816	8	26	0.485	[0.458 - 0.512]
31	BME_RS00250	rpmB	50S ribosomal protein L28	forward	52603	294	4	10	0.052	[0.027 - 0.078]
32	BME_RS00255		queuosine precursor transporter	forward	52976	672	12	24	0.772	[0.754 - 0.79]
33	BME_RS00285		L,D-transpeptidase	reverse	64090	546	6	25	0.02	[0.004 - 0.036]
34	BME_RS00290		response regulator transcription factor	forward	64843	684	14	20	0.254	[0.207 - 0.301]
35	BME_RS00295		cyclic nucleotide-binding domain-containing protein	forward	65561	462	4	10	0.404	[0.37 - 0.437]
36	BME_RS00300		exodeoxyribonuclease III	reverse	66028	807	16	35	0.595	[0.558 - 0.632]
37	BME_RS00305		outer membrane lipoprotein carrier protein LolA	reverse	66937	672	8	21	0.53	[0.502 - 0.558]
38	BME_RS00310	aqpZ	aquaporin Z	reverse	68013	687	15	31	0.818	[0.801 - 0.834]
39	BME_RS00315		hypothetical protein	forward	69177	273	5	6	0.111	[0.077 - 0.145]
40	BME_RS00325		ABC transporter permease	forward	70410	1002	16	24	0.786	[0.768 - 0.803]
41	BME_RS00335		1-acyl-sn-glycerol-3-phosphate acyltransferase	forward	72489	783	12	38	0.599	[0.56 - 0.639]
42	BME_RS00340	ppa	inorganic diphosphatase	forward	73424	531	5	9	0.04	[0.017 - 0.062]
43	BME_RS00345		YggT family protein	reverse	74125	291	3	2	0.399	[0.366 - 0.432]
44	BME_RS00355		gamma-glutamylcyclotransferase	reverse	74748	561	9	18	0.277	[0.23 - 0.325]
45	BME_RS00360		DUF2125 domain-containing protein	forward	75520	1020	13	30	0.578	[0.547 - 0.608]
46	BME_RS00370		histidinol-phosphate transaminase	reverse	77478	1107	12	23	0.564	[0.526 - 0.602]
47	BME_RS00380	hpt	hypoxanthine phosphoribosyltransferase	forward	79656	537	7	8	0.17	[0.129 - 0.211]
48	BME_RS00390	lysA	diaminopimelate decarboxylase	reverse	82964	1266	19	32	0.587	[0.545 - 0.629]
49	BME_RS00395		lipoprotein	reverse	84257	183	3	3	0.013	[0.0 - 0.027]
50	BME_RS00400	argH	argininosuccinate lyase	reverse	84550	1401	16	33	0.747	[0.732 - 0.763]
51	BME_RS00405		TlpA family protein disulfide reductase	forward	86004	717	14	17	0.738	[0.712 - 0.765]
52	BME_RS00410		YaiI/YqxD family protein	reverse	86728	486	14	17	0.772	[0.755 - 0.789]
53	BME_RS00415		YihY/virulence factor BrkB family protein	reverse	87231	861	10	18	0.733	[0.711 - 0.756]
54	BME_RS00425		twin transmembrane helix small protein	forward	89121	204	9	10	0.7	[0.676 - 0.724]
55	BME_RS00445	queC	7-cyano-7-deazaguanine synthase QueC	reverse	91170	699	9	22	0.741	[0.724 - 0.757]
56	BME_RS00450		electron transfer flavoprotein subunit beta/FixA family protein	forward	92204	747	14	28	0.671	[0.646 - 0.697]
57	BME_RS00455		electron transfer flavoprotein subunit alpha/FixB family protein	forward	93103	930	12	39	0.19	[0.147 - 0.234]
58	BME_RS00460		3-hydroxybutyryl-CoA dehydrogenase	forward	94516	876	11	21	0.692	[0.662 - 0.722]
59	BME_RS00470		universal stress protein	forward	97111	450	3	14	0.01	[0.0 - 0.022]
60	BME_RS00480		MFS transporter	reverse	99709	1308	15	57	0.501	[0.456 - 0.546]
61	BME_RS00495		asparaginase	reverse	102929	999	18	50	0.707	[0.685 - 0.728]
62	BME_RS00505		aspartate ammonia-lyase	reverse	104675	1452	26	47	0.825	[0.804 - 0.846]
63	BME_RS00510		arginase family protein	reverse	106135	1014	15	30	0.805	[0.787 - 0.823]
64	BME_RS15840		hypothetical protein	forward	110403	186	7	17	0.397	[0.352 - 0.441]
65	BME_RS00570	secA	preprotein translocase subunit SecA	reverse	116636	2721	28	76	0.812	[0.79 - 0.833]
66	BME_RS00580		peptidylprolyl isomerase	forward	119695	996	15	27	0.757	[0.738 - 0.776]
67	BME_RS00585	argJ	bifunctional glutamate N-acetyltransferase/amino-acid acetyltransferase ArgJ	forward	121128	1242	15	41	0.537	[0.499 - 0.574]
68	BME_RS00595		(deoxy)nucleoside triphosphate pyrophosphohydrolase	forward	123215	417	7	11	0.705	[0.692 - 0.718]
69	BME_RS00600		hypothetical protein	forward	123743	306	9	8	0.406	[0.369 - 0.442]
70	BME_RS00610	gloB	hydroxyacylglutathione hydrolase	reverse	124651	783	4	13	0.04	[0.018 - 0.062]
71	BME_RS00615		septation protein A	reverse	125457	663	9	14	0.627	[0.597 - 0.658]
72	BME_RS00620	ftsY	signal recognition particle-docking protein FtsY	reverse	126119	1398	15	53	0.578	[0.54 - 0.616]
73	BME_RS00625	mtaB	tRNA (N(6)-L-threonylcarbamoyladenosine(37)-C(2))- methylthiotransferase MtaB	reverse	127538	1284	12	28	0.735	[0.715 - 0.756]
74	BME_RS00630		diaminopimelate epimerase	reverse	128821	912	18	33	0.521	[0.471 - 0.571]
75	BME_RS15845		hypothetical protein	forward	129763	204	4	4	0.119	[0.083 - 0.154]
76	BME_RS00635		AprI/Inh family metalloprotease inhibitor	forward	130095	534	7	20	0.036	[0.015 - 0.058]
77	BME_RS00640		cell division protein ZapE	forward	130700	1212	18	33	0.789	[0.771 - 0.808]
78	BME_RS15850		hypothetical protein	forward	131988	243	6	5	0.172	[0.131 - 0.213]
79	BME_RS00645	mdh	malate dehydrogenase	forward	132350	963	10	16	0.704	[0.69 - 0.719]
80	BME_RS00650	sucC	ADP-forming succinate--CoA ligase subunit beta	forward	133419	1197	11	19	0.436	[0.386 - 0.485]
81	BME_RS00655	sucD	succinate--CoA ligase subunit alpha	forward	134619	903	15	18	0.737	[0.721 - 0.752]
82	BME_RS00660		2-oxoglutarate dehydrogenase E1 component	forward	135797	3015	25	76	0.83	[0.813 - 0.847]
83	BME_RS00665	odhB	2-oxoglutarate dehydrogenase complex dihydrolipoyllysine-residue succinyltransferase	forward	138873	1227	17	26	0.763	[0.745 - 0.781]
84	BME_RS00675		LysE family translocator	forward	140564	639	13	18	0.276	[0.228 - 0.324]
85	BME_RS00680		hypothetical protein	forward	141273	543	12	18	0.548	[0.51 - 0.586]
86	BME_RS00685		dihydrolipoyl dehydrogenase	forward	141984	1404	22	39	0.848	[0.831 - 0.865]
87	BME_RS00690		TraB/GumN family protein	reverse	143591	1002	20	34	0.789	[0.771 - 0.806]
88	BME_RS00695		tyrosine recombinase XerC	reverse	144646	948	9	25	0.654	[0.625 - 0.683]
89	BME_RS00700	rimM	ribosome maturation factor RimM	forward	145817	570	7	13	0.383	[0.334 - 0.431]
90	BME_RS00705	trmD	tRNA (guanosine(37)-N1)-methyltransferase TrmD	forward	146383	735	7	30	0.161	[0.122 - 0.201]
91	BME_RS00715		NIPSNAP family protein	forward	147988	324	4	4	0.433	[0.394 - 0.471]
92	BME_RS00740	rplS	50S ribosomal protein L19	forward	151212	438	4	8	0.46	[0.425 - 0.494]
93	BME_RS00745	leuC	3-isopropylmalate dehydratase large subunit	forward	151860	1410	13	31	0.708	[0.681 - 0.734]
94	BME_RS00750		GNAT family N-acetyltransferase	forward	153526	459	7	11	0.512	[0.476 - 0.548]
95	BME_RS00755	sdhC	succinate dehydrogenase, cytochrome b556 subunit	forward	154329	399	6	7	0.04	[0.017 - 0.062]
96	BME_RS00760	sdhD	succinate dehydrogenase, hydrophobic membrane anchor protein	forward	154741	396	9	12	0.745	[0.728 - 0.762]
97	BME_RS00765		succinate dehydrogenase flavoprotein subunit	forward	155144	1842	23	47	0.856	[0.838 - 0.875]
98	BME_RS00770		succinate dehydrogenase iron-sulfur subunit	forward	157001	780	10	17	0.55	[0.508 - 0.592]
99	BME_RS00775		VOC family protein	forward	158149	372	10	15	0.555	[0.527 - 0.583]
100	BME_RS00780		ubiquinone biosynthesis hydroxylase	reverse	158606	1245	15	32	0.655	[0.628 - 0.682]
101	BME_RS00810		methyltransferase	reverse	167733	657	11	29	0.743	[0.727 - 0.758]
102	BME_RS00815		EVE domain-containing protein	reverse	168389	429	4	9	0.03	[0.01 - 0.049]
103	BME_RS00820		hypothetical protein	reverse	168830	291	6	7	0.155	[0.115 - 0.194]
104	BME_RS00825		NAD(P)H-dependent glycerol-3-phosphate dehydrogenase	reverse	169122	981	14	26	0.687	[0.661 - 0.714]
105	BME_RS00830	tsaD	tRNA (adenosine(37)-N6)-threonylcarbamoyltransferase complex transferase subunit TsaD	reverse	170099	1080	14	34	0.694	[0.668 - 0.72]
106	BME_RS00835	hemC	hydroxymethylbilane synthase	forward	171297	945	16	29	0.752	[0.733 - 0.772]
107	BME_RS00840		uroporphyrinogen-III synthase	forward	172265	708	6	16	0.108	[0.074 - 0.143]
108	BME_RS00845		COG4223 family protein	forward	173055	1377	20	53	0.826	[0.81 - 0.842]
109	BME_RS00865		methyltransferase domain-containing protein	reverse	178313	894	17	29	0.613	[0.582 - 0.644]
110	BME_RS00870		ComF family protein	forward	179389	789	15	39	0.794	[0.774 - 0.814]
111	BME_RS00875	grxC	glutaredoxin 3	forward	180261	267	4	7	0.224	[0.181 - 0.268]
112	BME_RS00880		carbon-nitrogen hydrolase family protein	forward	180538	855	8	39	0.518	[0.49 - 0.545]
113	BME_RS00885		DUF1178 family protein	forward	181398	426	10	16	0.707	[0.693 - 0.72]
114	BME_RS00895		bifunctional 3-demethylubiquinone 3-O-methyltransferase/2-octaprenyl-6-hydroxy phenol methylase	reverse	182750	747	8	28	0.699	[0.68 - 0.718]
115	BME_RS00900		aspartate kinase	forward	183714	1272	11	27	0.528	[0.489 - 0.567]
116	BME_RS00905	ptsP	phosphoenolpyruvate--protein phosphotransferase	forward	185313	2271	26	74	0.849	[0.831 - 0.866]
117	BME_RS00910	prfA	peptide chain release factor 1	forward	187780	1080	15	26	0.781	[0.762 - 0.8]
118	BME_RS00915	prmC	peptide chain release factor N(5)-glutamine methyltransferase	forward	188856	888	12	32	0.643	[0.609 - 0.677]
119	BME_RS00925	clpB	ATP-dependent chaperone ClpB	forward	191145	2625	30	66	0.866	[0.85 - 0.883]
120	BME_RS00935		M23 family metallopeptidase	reverse	195737	1956	25	61	0.835	[0.821 - 0.85]
121	BME_RS00970		hypothetical protein	forward	204831	675	13	41	0.748	[0.731 - 0.765]
122	BME_RS00990	rplU	50S ribosomal protein L21	forward	208761	429	6	10	0.562	[0.532 - 0.592]
123	BME_RS01015	obgE	GTPase ObgE	forward	212113	1026	14	37	0.128	[0.091 - 0.166]
124	BME_RS01020		glutamate 5-kinase	forward	213166	1137	11	27	0.792	[0.775 - 0.81]
125	BME_RS01030		nicotinate-nucleotide adenylyltransferase	forward	215595	675	7	15	0.682	[0.669 - 0.696]
126	BME_RS01035	rsfS	ribosome silencing factor	forward	216432	372	6	7	0.58	[0.551 - 0.61]
127	BME_RS01050		murein hydrolase activator EnvC	forward	218476	1350	18	43	0.721	[0.696 - 0.746]
128	BME_RS01060		RNA pyrophosphohydrolase	forward	221342	537	8	10	0.695	[0.684 - 0.706]
129	BME_RS01065		GlsB/YeaQ/YmgE family stress response membrane protein	forward	221994	255	3	11	0.02	[0.004 - 0.036]
130	BME_RS01070		DUF1275 domain-containing protein	forward	222316	645	14	23	0.305	[0.256 - 0.354]
131	BME_RS01080		CoA-acylating methylmalonate-semialdehyde dehydrogenase	forward	224309	1497	20	50	0.744	[0.721 - 0.767]
132	BME_RS01085		hypothetical protein	forward	226079	288	4	6	0.059	[0.032 - 0.086]
133	BME_RS01090	pdxY	pyridoxal kinase PdxY	forward	226368	897	15	34	0.748	[0.73 - 0.767]
134	BME_RS01100		lytic murein transglycosylase	reverse	228143	828	8	21	0.71	[0.695 - 0.725]
135	BME_RS01105	ffh	signal recognition particle protein	forward	229405	1572	15	41	0.793	[0.78 - 0.805]
136	BME_RS01120		LemA family protein	forward	232038	624	7	9	0.505	[0.48 - 0.529]
137	BME_RS01130		TPM domain-containing protein	forward	233522	642	11	19	0.722	[0.705 - 0.739]
138	BME_RS01135		NAD-glutamate dehydrogenase	forward	234428	4803	27	124	0.839	[0.821 - 0.858]
139	BME_RS01145	purH	bifunctional phosphoribosylaminoimidazolecarboxamide formyltransferase/IMP cyclohydrolase	reverse	240867	1617	20	51	0.702	[0.682 - 0.722]
140	BME_RS01150		heparinase II/III family protein	reverse	242590	1743	20	64	0.345	[0.295 - 0.395]
141	BME_RS01160	htpX	zinc metalloprotease HtpX	reverse	245866	978	15	40	0.799	[0.781 - 0.817]
142	BME_RS01165		DUF1674 domain-containing protein	forward	246966	228	4	11	0.065	[0.038 - 0.093]
143	BME_RS01170	acs	acetate--CoA ligase	reverse	247349	1956	19	41	0.708	[0.674 - 0.742]
144	BME_RS01175		usg protein	forward	249645	288	8	8	0.091	[0.059 - 0.124]
145	BME_RS01180		FUSC family protein	forward	250003	531	11	27	0.786	[0.768 - 0.804]
146	BME_RS01185		YggS family pyridoxal phosphate-dependent enzyme	reverse	250546	681	15	25	0.808	[0.79 - 0.826]
147	BME_RS01190		leucine--tRNA ligase	forward	251349	2634	21	76	0.82	[0.804 - 0.836]
148	BME_RS01200	fsa	fructose-6-phosphate aldolase	reverse	254693	654	10	15	0.596	[0.57 - 0.623]
149	BME_RS01210		hypothetical protein	forward	257758	414	14	29	0.403	[0.358 - 0.447]
150	BME_RS01215		F0F1 ATP synthase subunit delta	forward	258453	561	10	9	0.774	[0.757 - 0.79]
151	BME_RS01220		F0F1 ATP synthase subunit alpha	forward	259013	1530	11	20	0.773	[0.756 - 0.789]
152	BME_RS01225		F0F1 ATP synthase subunit gamma	forward	260564	879	15	20	0.781	[0.761 - 0.8]
153	BME_RS01230	atpD	F0F1 ATP synthase subunit beta	forward	261570	1566	21	32	0.787	[0.769 - 0.805]
154	BME_RS01235		F0F1 ATP synthase subunit epsilon	forward	263260	408	6	7	0.115	[0.08 - 0.151]
155	BME_RS01240		MarR family transcriptional regulator	forward	264010	438	8	12	0.132	[0.094 - 0.17]
156	BME_RS01255		4-hydroxyproline epimerase	forward	266763	1002	21	37	0.784	[0.764 - 0.804]
157	BME_RS01260		branched-chain amino acid ABC transporter permease	forward	268058	909	18	27	0.806	[0.788 - 0.824]
158	BME_RS01265	livM	high-affinity branched-chain amino acid ABC transporter permease LivM	forward	268969	1380	19	39	0.695	[0.667 - 0.722]
159	BME_RS01280		hypothetical protein	forward	272444	345	8	11	0.432	[0.389 - 0.475]
160	BME_RS01310	ispG	flavodoxin-dependent (E)-4-hydroxy-3-methylbut-2-enyl-diphosphate synthase	forward	281765	1263	20	33	0.784	[0.766 - 0.802]
161	BME_RS01315		polyprenyl synthetase family protein	reverse	283035	915	13	33	0.652	[0.619 - 0.686]
162	BME_RS01320	mtgA	monofunctional biosynthetic peptidoglycan transglycosylase	forward	284142	729	11	24	0.576	[0.535 - 0.617]
163	BME_RS01325		50S ribosomal protein L32	forward	285031	180	4	3	0.017	[0.002 - 0.031]
164	BME_RS01330		heme-binding protein	reverse	285342	432	7	7	0.187	[0.144 - 0.229]
165	BME_RS01345		RNA-binding S4 domain-containing protein	forward	290648	402	7	17	0.432	[0.394 - 0.47]
166	BME_RS01350		ferredoxin family protein	forward	291413	339	5	8	0.171	[0.131 - 0.212]
167	BME_RS01355		CarD family transcriptional regulator	forward	292269	576	9	11	0.232	[0.187 - 0.276]
168	BME_RS15910		hypothetical protein	reverse	292945	204	9	10	0.758	[0.745 - 0.771]
169	BME_RS01360		RNA polymerase factor sigma-32	forward	293189	936	15	29	0.806	[0.79 - 0.823]
170	BME_RS01365		MOSC domain-containing protein	reverse	294212	729	13	34	0.758	[0.742 - 0.775]
171	BME_RS01370		M48 family metalloprotease	reverse	294967	1482	21	38	0.808	[0.789 - 0.827]
172	BME_RS01375	thiQ	thiamine ABC transporter ATP-binding protein	reverse	296715	726	13	25	0.7	[0.674 - 0.726]
173	BME_RS01385		thiamine ABC transporter substrate binding subunit	reverse	299065	1005	19	52	0.794	[0.775 - 0.812]
174	BME_RS01390		thiamine diphosphokinase	forward	300376	657	9	16	0.493	[0.454 - 0.531]
175	BME_RS01395		glycine zipper 2TM domain-containing protein	forward	301166	285	6	6	0.392	[0.349 - 0.436]
176	BME_RS01400		ABC-F family ATP-binding cassette domain-containing protein	forward	301598	1818	28	71	0.837	[0.82 - 0.855]
177	BME_RS01405		DUF2312 domain-containing protein	reverse	303507	261	5	6	0.415	[0.377 - 0.454]
178	BME_RS01415		DUF1036 domain-containing protein	forward	304999	462	7	8	0.205	[0.161 - 0.248]
179	BME_RS01425		tetratricopeptide repeat protein	reverse	307145	690	12	27	0.147	[0.107 - 0.186]
180	BME_RS15920	rpmJ	type B 50S ribosomal protein L36	reverse	307872	126	1	0	0.0	[0.0 - 0.0]
181	BME_RS01435		5-(carboxyamino)imidazole ribonucleotide synthase	reverse	308233	1089	15	47	0.801	[0.783 - 0.818]
182	BME_RS01440	purE	5-(carboxyamino)imidazole ribonucleotide mutase	reverse	309338	489	8	18	0.464	[0.425 - 0.503]
183	BME_RS01445		DUF465 domain-containing protein	reverse	309924	204	1	0	0.0	[0.0 - 0.0]
184	BME_RS15925		hypothetical protein	forward	310241	222	6	6	0.181	[0.139 - 0.223]
185	BME_RS01450		YdcH family protein	forward	310518	183	3	2	0.468	[0.445 - 0.491]
186	BME_RS01460		DUF1192 domain-containing protein	reverse	312179	192	8	12	0.399	[0.362 - 0.436]
187	BME_RS01465		zinc-binding dehydrogenase	forward	312563	1005	13	22	0.807	[0.789 - 0.825]
188	BME_RS01470		DUF1013 domain-containing protein	forward	313695	690	7	26	0.036	[0.015 - 0.058]
189	BME_RS01485		hypothetical protein	reverse	315981	186	4	8	0.026	[0.008 - 0.045]
190	BME_RS01495		hypothetical protein	forward	318680	219	5	4	0.149	[0.109 - 0.188]
191	BME_RS01500		phosphoglycerate kinase	reverse	319189	1191	19	33	0.712	[0.682 - 0.742]
192	BME_RS01505	gap	type I glyceraldehyde-3-phosphate dehydrogenase	reverse	320447	1008	11	19	0.757	[0.74 - 0.775]
193	BME_RS01510	tkt	transketolase	reverse	321595	1992	20	39	0.763	[0.736 - 0.79]
194	BME_RS01515		DUF4164 domain-containing protein	forward	324003	273	5	4	0.133	[0.096 - 0.171]
195	BME_RS01520		cell division protein ZapA	forward	324285	366	3	5	0.384	[0.349 - 0.419]
196	BME_RS01525		5-formyltetrahydrofolate cyclo-ligase	forward	325038	597	12	22	0.189	[0.145 - 0.232]
197	BME_RS01530		TIGR00282 family metallophosphoesterase	forward	325743	825	9	25	0.715	[0.701 - 0.729]
198	BME_RS01535		TerC family protein	forward	326778	744	16	27	0.804	[0.786 - 0.822]
199	BME_RS01545		biotin transporter BioY	reverse	327973	576	9	25	0.311	[0.262 - 0.36]
200	BME_RS01555		YebC/PmpR family DNA-binding transcriptional regulator	forward	329623	747	9	19	0.256	[0.21 - 0.302]
201	BME_RS01560	rpmE	50S ribosomal protein L31	reverse	330597	222	4	3	0.046	[0.022 - 0.07]
202	BME_RS01580		inositol monophosphatase	reverse	335309	792	12	26	0.79	[0.771 - 0.81]
203	BME_RS01585	efp	elongation factor P	reverse	336286	561	5	11	0.474	[0.449 - 0.499]
204	BME_RS01590		sel1 repeat family protein	reverse	337111	1053	9	25	0.542	[0.513 - 0.57]
205	BME_RS01595		thiamine phosphate synthase	reverse	338200	666	13	22	0.495	[0.451 - 0.54]
206	BME_RS01600		OpgC family protein	forward	339089	1203	12	30	0.476	[0.432 - 0.521]
207	BME_RS01605		DUF1465 family protein	forward	340779	507	10	16	0.701	[0.69 - 0.711]
208	BME_RS01610	ruvC	crossover junction endodeoxyribonuclease RuvC	forward	341387	522	8	9	0.398	[0.353 - 0.443]
209	BME_RS01615	ruvA	Holliday junction branch migration protein RuvA	forward	341913	618	8	18	0.053	[0.027 - 0.078]
210	BME_RS01620	ruvB	Holliday junction branch migration DNA helicase RuvB	forward	342571	1041	9	17	0.695	[0.682 - 0.709]
211	BME_RS01630	tolQ	protein TolQ	forward	344432	711	8	14	0.217	[0.172 - 0.261]
212	BME_RS01635	tolR	protein TolR	forward	345189	453	6	7	0.492	[0.472 - 0.513]
213	BME_RS01640		hypothetical protein	forward	345649	1071	18	38	0.783	[0.764 - 0.801]
214	BME_RS01645	tolB	Tol-Pal system protein TolB	forward	346775	1332	20	36	0.643	[0.603 - 0.682]
215	BME_RS01650	pal	peptidoglycan-associated lipoprotein Pal	forward	348394	507	13	19	0.678	[0.647 - 0.709]
216	BME_RS01665	tilS	tRNA lysidine(34) synthetase TilS	forward	350779	1347	20	53	0.817	[0.8 - 0.834]
217	BME_RS01675		phosphoglucosamine mutase	forward	354500	1356	18	41	0.819	[0.803 - 0.836]
218	BME_RS01680		porin family protein	forward	356040	825	9	28	0.712	[0.696 - 0.727]
219	BME_RS01690		phosphoserine transaminase	forward	358152	1176	21	61	0.829	[0.809 - 0.848]
220	BME_RS01695		phosphoglycerate dehydrogenase	forward	359482	1602	23	43	0.784	[0.765 - 0.803]
221	BME_RS01700		GNAT family N-acetyltransferase	forward	361088	510	12	14	0.74	[0.714 - 0.767]
222	BME_RS01705		adenylosuccinate synthase	forward	361915	1290	16	39	0.568	[0.526 - 0.61]
223	BME_RS01710		hypothetical protein	forward	363517	1398	16	50	0.78	[0.764 - 0.795]
224	BME_RS01715		MFS transporter	reverse	365124	1353	22	49	0.712	[0.686 - 0.738]
225	BME_RS01730		class II glutamine amidotransferase	reverse	367681	741	22	34	0.805	[0.788 - 0.822]
226	BME_RS01735		hypothetical protein	reverse	368585	216	5	7	0.466	[0.439 - 0.493]
227	BME_RS01740		Lrp/AsnC family transcriptional regulator	forward	368946	471	11	18	0.146	[0.107 - 0.185]
228	BME_RS01745	dut	dUTP diphosphatase	forward	369640	474	9	18	0.472	[0.445 - 0.499]
229	BME_RS17770		hypothetical protein	forward	377082	159	2	2	0.007	[0.0 - 0.016]
230	BME_RS01800		DUF883 family protein	forward	378419	354	9	9	0.498	[0.451 - 0.545]
231	BME_RS01805		hypothetical protein	forward	378781	432	9	18	0.665	[0.643 - 0.687]
232	BME_RS01815		RNA polymerase sigma factor	reverse	380915	573	10	13	0.68	[0.668 - 0.691]
233	BME_RS01825		response regulator	forward	381932	795	10	19	0.131	[0.094 - 0.169]
234	BME_RS01830		DUF1328 domain-containing protein	forward	382876	165	4	3	0.065	[0.037 - 0.093]
235	BME_RS15960		hypothetical protein	forward	383094	135	3	3	0.102	[0.069 - 0.135]
236	BME_RS01835		sensor histidine kinase	forward	383236	1008	14	39	0.779	[0.758 - 0.799]
237	BME_RS01840		transcriptional repressor	reverse	384479	426	17	22	0.721	[0.7 - 0.743]
238	BME_RS01850		hypothetical protein	reverse	385283	477	10	32	0.512	[0.48 - 0.544]
239	BME_RS01855		RluA family pseudouridine synthase	forward	385776	1044	15	35	0.65	[0.617 - 0.683]
240	BME_RS01860	rpoH	RNA polymerase sigma factor RpoH	forward	387250	912	12	30	0.753	[0.733 - 0.773]
241	BME_RS01865		N-acetyltransferase	reverse	388220	495	11	25	0.734	[0.72 - 0.749]
242	BME_RS01875	gluQRS	tRNA glutamyl-Q(34) synthetase GluQRS	reverse	391349	876	11	24	0.279	[0.231 - 0.327]
243	BME_RS01880		DNA-3-methyladenine glycosylase 2 family protein	forward	392300	645	12	30	0.535	[0.496 - 0.573]
244	BME_RS01885		HNH endonuclease	forward	393218	573	8	17	0.696	[0.683 - 0.709]
245	BME_RS01890		disulfide bond formation protein B	reverse	393807	519	11	21	0.762	[0.742 - 0.782]
246	BME_RS01895		DedA family protein	reverse	394438	591	11	17	0.355	[0.306 - 0.405]
247	BME_RS01950		PepSY domain-containing protein	reverse	406253	318	7	13	0.524	[0.486 - 0.562]
248	BME_RS01960		sugar ABC transporter permease	forward	408439	1005	10	23	0.554	[0.516 - 0.592]
249	BME_RS01965		substrate-binding domain-containing protein	forward	409619	990	16	32	0.76	[0.744 - 0.776]
250	BME_RS01975		dihydroxyacetone kinase subunit DhaK	forward	411507	993	9	28	0.22	[0.175 - 0.265]
251	BME_RS01990	dhaL	dihydroxyacetone kinase subunit L	forward	415461	648	10	24	0.552	[0.524 - 0.58]
252	BME_RS01995		PepSY domain-containing protein	reverse	416385	282	5	5	0.096	[0.064 - 0.129]
253	BME_RS02010		MarC family protein	reverse	419730	615	9	18	0.305	[0.257 - 0.354]
254	BME_RS02020		SDR family oxidoreductase	reverse	422127	795	16	35	0.734	[0.713 - 0.755]
255	BME_RS02035		hypothetical protein	reverse	424717	237	10	9	0.8	[0.784 - 0.816]
256	BME_RS02040	aceA	isocitrate lyase	reverse	424988	1290	24	57	0.781	[0.76 - 0.801]
257	BME_RS02050		DUF2083 domain-containing protein	forward	426670	1269	18	54	0.74	[0.723 - 0.757]
258	BME_RS02055		polyamine ABC transporter substrate-binding protein	forward	428160	1104	18	31	0.761	[0.745 - 0.777]
259	BME_RS02075		AsmA family protein	reverse	432408	1938	29	65	0.871	[0.855 - 0.887]
260	BME_RS02080		PAS domain S-box protein	reverse	435086	3108	29	111	0.84	[0.822 - 0.857]
261	BME_RS02095		glycosyltransferase family 25 protein	forward	438938	783	9	8	0.593	[0.553 - 0.634]
262	BME_RS02105		Gfo/Idh/MocA family oxidoreductase	forward	440552	957	11	23	0.715	[0.692 - 0.737]
263	BME_RS02110		DegT/DnrJ/EryC1/StrS aminotransferase family protein	forward	441668	1125	11	28	0.534	[0.496 - 0.571]
264	BME_RS02115		hypothetical protein	reverse	442876	393	5	7	0.111	[0.077 - 0.146]
265	BME_RS02120		response regulator transcription factor	forward	443800	699	10	16	0.309	[0.261 - 0.357]
266	BME_RS02125		histidine phosphotransferase	reverse	444611	630	16	27	0.768	[0.751 - 0.784]
267	BME_RS02130		DUF1134 domain-containing protein	forward	445652	597	6	12	0.398	[0.36 - 0.436]
268	BME_RS02135		hypothetical protein	forward	446502	912	14	25	0.544	[0.505 - 0.582]
269	BME_RS02145		DUF1153 domain-containing protein	reverse	447956	276	5	4	0.381	[0.34 - 0.421]
270	BME_RS02155	mnmA	tRNA 2-thiouridine(34) synthase MnmA	forward	448536	1197	17	30	0.599	[0.559 - 0.64]
271	BME_RS02160		RNA methyltransferase	reverse	449954	831	9	19	0.704	[0.689 - 0.72]
272	BME_RS02165		winged helix-turn-helix transcriptional regulator	reverse	450814	348	13	20	0.756	[0.739 - 0.772]
273	BME_RS02180		ABC transporter permease subunit	forward	453961	1008	12	28	0.507	[0.465 - 0.548]
274	BME_RS02200	choV	choline ABC transporter ATP-binding protein	reverse	457857	1047	12	34	0.749	[0.726 - 0.773]
275	BME_RS02205	choW	choline ABC transporter permease subunit	reverse	459073	837	14	28	0.809	[0.792 - 0.826]
276	BME_RS02235		Lrp/AsnC ligand binding domain-containing protein	reverse	465503	462	8	7	0.431	[0.388 - 0.475]
277	BME_RS02240		hypothetical protein	reverse	466456	189	5	5	0.046	[0.022 - 0.07]
278	BME_RS02245		anthranilate synthase component I	forward	466643	2196	18	67	0.777	[0.762 - 0.792]
279	BME_RS02250		cation transporter	forward	469307	909	11	19	0.191	[0.148 - 0.234]
280	BME_RS02255	leuA	2-isopropylmalate synthase	forward	470520	1728	16	51	0.75	[0.732 - 0.767]
281	BME_RS02260		metallophosphoesterase	reverse	472448	903	8	24	0.462	[0.418 - 0.506]
282	BME_RS02265		NUDIX domain-containing protein	forward	473459	456	6	10	0.093	[0.061 - 0.126]
283	BME_RS02270		OmpW family protein	reverse	473943	684	9	23	0.458	[0.41 - 0.506]
284	BME_RS02275		glutathione S-transferase family protein	reverse	474774	984	15	36	0.759	[0.737 - 0.782]
285	BME_RS02280		N-acetyltransferase	forward	476061	507	13	16	0.715	[0.694 - 0.735]
286	BME_RS02290		DUF4159 domain-containing protein	reverse	478769	2850	37	109	0.856	[0.837 - 0.875]
287	BME_RS02295		DUF58 domain-containing protein	reverse	481615	933	10	18	0.516	[0.479 - 0.552]
288	BME_RS02300		MoxR family ATPase	reverse	482547	1008	14	29	0.795	[0.777 - 0.812]
289	BME_RS02305		DUF1285 domain-containing protein	forward	483674	666	10	16	0.349	[0.3 - 0.398]
290	BME_RS02310		CoA pyrophosphatase	forward	484336	624	14	25	0.583	[0.553 - 0.614]
291	BME_RS02315		CCA tRNA nucleotidyltransferase	forward	484956	1272	16	51	0.788	[0.772 - 0.805]
292	BME_RS02330		N-acetyltransferase	forward	487260	495	6	16	0.673	[0.655 - 0.692]
293	BME_RS02335	hemF	oxygen-dependent coproporphyrinogen oxidase	reverse	487788	912	17	40	0.625	[0.595 - 0.655]
294	BME_RS02340		hypothetical protein	forward	488993	261	4	3	0.108	[0.074 - 0.142]
295	BME_RS02350		tRNA (cytidine(34)-2'-O)-methyltransferase	reverse	490512	480	9	19	0.633	[0.606 - 0.66]
296	BME_RS02365	petA	ubiquinol-cytochrome c reductase iron-sulfur subunit	forward	495278	564	8	10	0.091	[0.058 - 0.123]
297	BME_RS02370		cytochrome b N-terminal domain-containing protein	forward	495863	1299	11	29	0.563	[0.527 - 0.598]
298	BME_RS02375		cytochrome c1	forward	497190	873	10	25	0.56	[0.529 - 0.592]
299	BME_RS02380		adenine phosphoribosyltransferase	forward	498385	546	9	21	0.487	[0.448 - 0.526]
300	BME_RS02390		MaoC family dehydratase	reverse	499451	501	9	19	0.749	[0.733 - 0.766]
301	BME_RS02395	ychF	redox-regulated ATPase YchF	reverse	500013	1104	12	37	0.625	[0.59 - 0.659]
302	BME_RS02400		aminoacyl-tRNA hydrolase	reverse	501204	753	12	30	0.731	[0.713 - 0.749]
303	BME_RS02405		50S ribosomal protein L25/general stress protein Ctc	reverse	501985	624	8	12	0.343	[0.294 - 0.392]
304	BME_RS02415		ribose-phosphate pyrophosphokinase	reverse	504990	933	13	20	0.53	[0.487 - 0.574]
305	BME_RS02430		aminopeptidase P family protein	reverse	506869	1152	14	37	0.601	[0.56 - 0.642]
306	BME_RS02435	pgeF	peptidoglycan editing factor PgeF	reverse	508133	798	14	27	0.778	[0.759 - 0.797]
307	BME_RS02440		class I SAM-dependent methyltransferase	reverse	509164	1098	14	42	0.636	[0.606 - 0.665]
308	BME_RS16025		hypothetical protein	forward	511114	153	2	2	0.007	[0.0 - 0.016]
309	BME_RS02450		accessory factor UbiK family protein	forward	511284	321	5	6	0.401	[0.365 - 0.437]
310	BME_RS02455		YbjN domain-containing protein	forward	512033	501	5	7	0.465	[0.439 - 0.491]
311	BME_RS02470		HAMP domain-containing protein	reverse	513452	1344	12	35	0.51	[0.473 - 0.547]
312	BME_RS02475		response regulator transcription factor	reverse	514939	708	8	17	0.431	[0.392 - 0.47]
313	BME_RS02480		MarR family transcriptional regulator	reverse	515746	540	9	14	0.666	[0.651 - 0.68]
314	BME_RS02490		hypothetical protein	forward	516807	282	6	7	0.478	[0.452 - 0.503]
315	BME_RS02495		MBL fold metallo-hydrolase	forward	517302	657	12	22	0.805	[0.79 - 0.82]
316	BME_RS02500		BA14K family protein	reverse	518017	504	12	18	0.678	[0.647 - 0.708]
317	BME_RS02505		cold-shock protein	reverse	518937	216	4	3	0.013	[0.0 - 0.026]
318	BME_RS02525		acyl-CoA thioesterase	forward	524332	390	4	7	0.013	[0.0 - 0.026]
319	BME_RS02530		extensin family protein	reverse	524854	912	13	29	0.792	[0.775 - 0.809]
320	BME_RS02535		DMT family protein	forward	526043	351	9	11	0.518	[0.491 - 0.545]
321	BME_RS02540		DMT family transporter	reverse	526398	912	13	26	0.745	[0.725 - 0.766]
322	BME_RS02550	greA	transcription elongation factor GreA	forward	528789	474	5	11	0.161	[0.122 - 0.2]
323	BME_RS02555		glycosyltransferase family 4 protein	forward	529269	1065	11	36	0.523	[0.48 - 0.565]
324	BME_RS02560		Lrp/AsnC family transcriptional regulator	reverse	530340	471	8	12	0.523	[0.497 - 0.548]
325	BME_RS02565		TrkH family potassium uptake protein	reverse	531068	1401	18	40	0.77	[0.747 - 0.793]
326	BME_RS02570	trxB	thioredoxin-disulfide reductase	forward	532790	975	16	32	0.773	[0.753 - 0.792]
327	BME_RS02575		LysR family transcriptional regulator	forward	533835	906	20	31	0.232	[0.186 - 0.278]
328	BME_RS02590		pyridoxal phosphate-dependent aminotransferase	reverse	535209	1203	17	33	0.792	[0.772 - 0.812]
329	BME_RS02595		glutathione S-transferase family protein	forward	536661	612	5	12	0.485	[0.448 - 0.521]
330	BME_RS02605		NUDIX domain-containing protein	reverse	537803	441	8	9	0.049	[0.025 - 0.074]
331	BME_RS02610		ABC transporter ATP-binding protein/permease	forward	538454	1866	17	78	0.773	[0.752 - 0.794]
332	BME_RS02615	carB	carbamoyl-phosphate synthase large subunit	reverse	541036	3489	32	128	0.833	[0.812 - 0.853]
333	BME_RS02625		DUF2306 domain-containing protein	forward	545644	519	7	8	0.748	[0.735 - 0.762]
334	BME_RS02635	carA	glutamine-hydrolyzing carbamoyl-phosphate synthase small subunit	reverse	547377	1224	17	36	0.74	[0.72 - 0.759]
335	BME_RS02640		GatB/YqeY domain-containing protein	forward	548980	453	9	13	0.56	[0.518 - 0.601]
336	BME_RS02650		DNA primase	forward	551545	1968	25	60	0.782	[0.763 - 0.8]
337	BME_RS02655	rpoD	RNA polymerase sigma factor RpoD	forward	553984	2019	20	49	0.839	[0.827 - 0.851]
338	BME_RS02660		hypothetical protein	forward	556026	291	3	4	0.01	[0.0 - 0.021]
339	BME_RS02665		YcgN family cysteine cluster protein	forward	556508	459	9	14	0.665	[0.641 - 0.689]
340	BME_RS02675	bp26	outer membrane protein BP26/OMP28	reverse	557728	753	8	23	0.499	[0.46 - 0.537]
341	BME_RS02690		hypothetical protein	forward	559628	573	14	13	0.818	[0.801 - 0.835]
342	BME_RS02710		hypothetical protein	reverse	561914	804	15	39	0.729	[0.714 - 0.744]
343	BME_RS02720		hypothetical protein	reverse	564294	267	6	14	0.123	[0.087 - 0.159]
344	BME_RS02725		DUF475 domain-containing protein	forward	564907	1062	17	27	0.805	[0.787 - 0.824]
345	BME_RS02730	pncA	bifunctional nicotinamidase/pyrazinamidase	reverse	565965	630	14	28	0.767	[0.749 - 0.785]
346	BME_RS02740		hybrid-cluster NAD(P)-dependent oxidoreductase	reverse	566956	1119	14	31	0.621	[0.581 - 0.661]
347	BME_RS02745		aromatic ring-hydroxylating dioxygenase subunit alpha	reverse	568108	1248	16	29	0.796	[0.779 - 0.813]
348	BME_RS02760		alpha/beta hydrolase	reverse	571188	945	18	33	0.631	[0.592 - 0.669]
349	BME_RS02765		hypothetical protein	forward	572369	180	3	4	0.101	[0.068 - 0.134]
350	BME_RS02770	ettA	energy-dependent translational throttle protein EttA	forward	572628	1650	14	34	0.774	[0.756 - 0.792]
351	BME_RS02785		DUF2293 domain-containing protein	reverse	576932	324	7	14	0.078	[0.048 - 0.108]
352	BME_RS02790		metalloregulator ArsR/SmtB family transcription factor	forward	577375	1026	17	39	0.789	[0.77 - 0.807]
353	BME_RS02820		DnaJ family molecular chaperone	forward	583803	711	10	16	0.556	[0.526 - 0.585]
354	BME_RS02825		N-acetylmuramoyl-L-alanine amidase	forward	584510	807	17	25	0.747	[0.725 - 0.769]
355	BME_RS02835		Nramp family divalent metal transporter	reverse	587003	1371	16	46	0.566	[0.533 - 0.598]
356	BME_RS02840	rsmH	16S rRNA (cytosine(1402)-N(4))-methyltransferase RsmH	forward	588844	1044	18	50	0.596	[0.564 - 0.627]
357	BME_RS02850		penicillin-binding protein 2	forward	590296	1824	16	34	0.59	[0.545 - 0.634]
358	BME_RS02855		UDP-N-acetylmuramoyl-L-alanyl-D-glutamate--2, 6-diaminopimelate ligase	forward	592174	1473	18	47	0.793	[0.774 - 0.811]
359	BME_RS02860		UDP-N-acetylmuramoylalanyl-D-glutamyl-2, 6-diaminopimelate--D-alanyl-D-alanine ligase	forward	593643	1446	30	51	0.823	[0.804 - 0.842]
360	BME_RS02865		phospho-N-acetylmuramoyl-pentapeptide- transferase	forward	595115	1083	8	21	0.467	[0.429 - 0.505]
361	BME_RS02870		UDP-N-acetylmuramoyl-L-alanine--D-glutamate ligase	forward	596210	1404	16	43	0.632	[0.605 - 0.659]
362	BME_RS02875	ftsW	putative lipid II flippase FtsW	forward	597613	1158	10	28	0.439	[0.394 - 0.483]
363	BME_RS02880	murG	undecaprenyldiphospho-muramoylpentapeptide beta-N-acetylglucosaminyltransferase	forward	598997	1140	19	39	0.803	[0.783 - 0.823]
364	BME_RS02885		UDP-N-acetylmuramate--L-alanine ligase	forward	600133	1416	13	39	0.58	[0.54 - 0.621]
365	BME_RS02890	murB	UDP-N-acetylmuramate dehydrogenase	forward	601548	969	15	33	0.774	[0.756 - 0.792]
366	BME_RS02900		cell division protein FtsQ/DivIB	forward	603673	936	16	26	0.769	[0.748 - 0.789]
367	BME_RS02905	ftsA	cell division protein FtsA	forward	604605	1323	21	31	0.828	[0.809 - 0.847]
368	BME_RS02915		UDP-3-O-acyl-N-acetylglucosamine deacetylase	forward	608266	861	10	30	0.475	[0.435 - 0.514]
369	BME_RS02920		outer membrane protein assembly factor BamD	forward	609533	864	12	23	0.67	[0.652 - 0.689]
370	BME_RS02925	recN	DNA repair protein RecN	forward	610409	1680	23	29	0.788	[0.767 - 0.809]
371	BME_RS02930	ligA	NAD-dependent DNA ligase LigA	forward	612274	2160	24	39	0.592	[0.548 - 0.636]
372	BME_RS02935		DUF2461 domain-containing protein	forward	614433	705	15	24	0.76	[0.743 - 0.777]
373	BME_RS02940		aminopeptidase P family protein	reverse	615138	1827	28	69	0.778	[0.761 - 0.795]
374	BME_RS02950		SCO family protein	reverse	617936	591	12	20	0.78	[0.763 - 0.798]
375	BME_RS02960		CreA family protein	forward	619389	498	9	12	0.516	[0.473 - 0.559]
376	BME_RS02965		UvrD-helicase domain-containing protein	reverse	619960	2577	27	95	0.845	[0.827 - 0.862]
377	BME_RS02970		serine/threonine protein kinase	reverse	622595	1077	14	27	0.581	[0.544 - 0.617]
378	BME_RS02975		heme-degrading domain-containing protein	forward	623791	510	10	24	0.698	[0.673 - 0.722]
379	BME_RS02990		AsmA family protein	forward	625923	3744	35	128	0.859	[0.841 - 0.878]
380	BME_RS03000		DUF4169 family protein	reverse	629942	201	4	3	0.126	[0.09 - 0.163]
381	BME_RS17775		hypothetical protein	reverse	630234	177	4	7	0.467	[0.444 - 0.49]
382	BME_RS03010		hypothetical protein	reverse	630523	570	8	16	0.74	[0.722 - 0.758]
383	BME_RS03025		DUF2853 family protein	forward	633978	312	3	2	0.074	[0.045 - 0.103]
384	BME_RS03030		thymidylate synthase	forward	634390	795	9	15	0.696	[0.676 - 0.716]
385	BME_RS03035		dihydrofolate reductase	forward	635187	519	9	26	0.332	[0.284 - 0.381]
386	BME_RS03040	hflK	FtsH protease activity modulator HflK	forward	635830	1155	18	30	0.608	[0.567 - 0.649]
387	BME_RS03045		protease modulator HflC	forward	636984	903	15	32	0.774	[0.759 - 0.789]
388	BME_RS03050		DUF2065 domain-containing protein	forward	637906	186	4	3	0.149	[0.111 - 0.187]
389	BME_RS03055		DegQ family serine endoprotease	forward	638315	1575	28	86	0.773	[0.751 - 0.794]
390	BME_RS03065	serB	phosphoserine phosphatase SerB	reverse	641241	900	16	28	0.805	[0.787 - 0.822]
391	BME_RS03070	miaA	tRNA (adenosine(37)-N6)-dimethylallyltransferase MiaA	forward	642158	933	16	40	0.785	[0.765 - 0.804]
392	BME_RS03075		acetolactate synthase 3 large subunit	forward	643337	1824	22	45	0.766	[0.743 - 0.789]
393	BME_RS03080	ilvN	acetolactate synthase small subunit	forward	645179	573	5	15	0.046	[0.022 - 0.07]
394	BME_RS03085		ATP-dependent RecD-like DNA helicase	forward	645935	1122	12	29	0.751	[0.732 - 0.771]
395	BME_RS03090		STAS/SEC14 domain-containing protein	reverse	647057	399	6	11	0.523	[0.496 - 0.551]
396	BME_RS03095		pyridoxine 5'-phosphate synthase	forward	647755	741	5	15	0.43	[0.394 - 0.466]
397	BME_RS03100		potassium transporter Kup	forward	648865	1956	24	69	0.795	[0.775 - 0.814]
398	BME_RS03110	ilvC	ketol-acid reductoisomerase	forward	651727	1020	13	35	0.74	[0.721 - 0.759]
399	BME_RS03120		PLP-dependent aminotransferase family protein	forward	653182	1233	16	32	0.781	[0.761 - 0.801]
400	BME_RS03125		BA14K family protein	reverse	654460	408	9	24	0.525	[0.485 - 0.565]
401	BME_RS03140		PhzF family phenazine biosynthesis protein	forward	657018	927	13	33	0.693	[0.669 - 0.718]
402	BME_RS03145		pyridoxamine 5'-phosphate oxidase family protein	forward	658096	435	5	14	0.075	[0.045 - 0.104]
403	BME_RS03155	crcB	fluoride efflux transporter CrcB	forward	659952	390	9	14	0.677	[0.659 - 0.696]
404	BME_RS03160	crcB	fluoride efflux transporter CrcB	forward	660354	813	12	29	0.712	[0.692 - 0.732]
405	BME_RS03175	cbiQ	cobalt ECF transporter T component CbiQ	reverse	661903	765	11	21	0.544	[0.516 - 0.571]
406	BME_RS03180		hypothetical protein	reverse	662664	627	11	31	0.467	[0.423 - 0.512]
407	BME_RS03190		DUF4198 domain-containing protein	reverse	663943	759	11	24	0.529	[0.486 - 0.572]
408	BME_RS03220		urease subunit alpha	reverse	668705	1722	31	58	0.855	[0.839 - 0.872]
409	BME_RS03230		urease subunit gamma	reverse	670994	303	9	9	0.235	[0.19 - 0.281]
410	BME_RS03255		TonB-dependent receptor	forward	679394	1863	25	76	0.799	[0.78 - 0.818]
411	BME_RS03265		iron ABC transporter permease	forward	682102	1002	16	46	0.526	[0.492 - 0.559]
412	BME_RS03270		ABC transporter ATP-binding protein	forward	683100	777	10	31	0.501	[0.457 - 0.544]
413	BME_RS03275		Gfo/Idh/MocA family oxidoreductase	reverse	683873	1116	22	33	0.763	[0.746 - 0.781]
414	BME_RS03300		RbsD/FucU family protein	forward	689402	423	7	12	0.109	[0.074 - 0.144]
415	BME_RS03315		DedA family protein	forward	691394	663	13	24	0.722	[0.696 - 0.747]
416	BME_RS03320		TerC family protein	forward	692474	1569	17	48	0.788	[0.766 - 0.81]
417	BME_RS03325		hypothetical protein	forward	694222	186	5	5	0.425	[0.389 - 0.462]
418	BME_RS03330	cysP	thiosulfate ABC transporter substrate-binding protein CysP	forward	694673	1005	15	28	0.496	[0.45 - 0.542]
419	BME_RS03340	cysW	sulfate ABC transporter permease subunit CysW	forward	696657	831	14	29	0.743	[0.728 - 0.758]
420	BME_RS17790		serine hydrolase family protein	reverse	697533	279	3	5	0.043	[0.02 - 0.065]
421	BME_RS03355		UPF0104 family protein	reverse	698365	972	12	33	0.759	[0.74 - 0.778]
422	BME_RS03360		Kef family K(+) transporter	reverse	699336	1860	19	53	0.799	[0.78 - 0.817]
423	BME_RS03365	secD	protein translocase subunit SecD	reverse	701273	2538	33	63	0.86	[0.842 - 0.878]
424	BME_RS03370		hypothetical protein	reverse	703919	468	8	18	0.291	[0.244 - 0.338]
425	BME_RS03380		hypothetical protein	forward	707259	291	6	8	0.604	[0.571 - 0.636]
426	BME_RS03405		entericidin A/B family lipoprotein	forward	713006	135	5	7	0.099	[0.065 - 0.133]
427	BME_RS16150		hypothetical protein	forward	715694	186	5	5	0.523	[0.493 - 0.553]
428	BME_RS03420		cobyric acid synthase	forward	715890	1452	24	45	0.821	[0.802 - 0.841]
429	BME_RS03425		CbtB-domain containing protein	forward	717655	189	5	6	0.311	[0.268 - 0.353]
430	BME_RS03435	cobU	bifunctional adenosylcobinamide kinase/adenosylcobinamide-phosphate guanylyltransferase	forward	718654	522	10	34	0.513	[0.476 - 0.551]
431	BME_RS03445	cobN	cobaltochelatase subunit CobN	forward	720228	3792	41	177	0.927	[0.92 - 0.934]
432	BME_RS03465		TerB family tellurite resistance protein	forward	726021	447	7	14	0.673	[0.658 - 0.687]
433	BME_RS03475	cobM	precorrin-4 C(11)-methyltransferase	forward	726915	759	11	30	0.746	[0.73 - 0.761]
434	BME_RS03490	cobA	uroporphyrinogen-III C-methyltransferase	forward	729565	879	12	28	0.735	[0.718 - 0.753]
435	BME_RS03495		cobyrinate a,c-diamide synthase	forward	730440	1311	17	41	0.775	[0.748 - 0.801]
436	BME_RS03500		threonine-phosphate decarboxylase	forward	731747	999	19	47	0.814	[0.797 - 0.831]
437	BME_RS03510		ABC transporter substrate-binding protein	reverse	733751	1092	17	44	0.764	[0.747 - 0.781]
438	BME_RS03535	cobJ	precorrin-3B C(17)-methyltransferase	reverse	737057	1695	25	62	0.777	[0.759 - 0.795]
439	BME_RS03540		precorrin-2 C(20)-methyltransferase	reverse	738748	735	14	27	0.746	[0.731 - 0.761]
440	BME_RS03545		precorrin-8X methylmutase	reverse	739482	627	8	20	0.731	[0.715 - 0.747]
441	BME_RS03550	cobG	precorrin-3B synthase	reverse	740118	1296	21	80	0.76	[0.735 - 0.786]
442	BME_RS03555		bifunctional cobalt-precorrin-7 (C(5))-methyltransferase/cobalt-precorrin-6B (C(15))-methyltransferase	forward	741487	1206	14	41	0.797	[0.781 - 0.812]
443	BME_RS03560		porin family protein	reverse	742981	639	13	21	0.773	[0.751 - 0.794]
444	BME_RS03570	map	type I methionyl aminopeptidase	reverse	744626	828	7	24	0.103	[0.069 - 0.137]
445	BME_RS03575	sfsA	DNA/RNA nuclease SfsA	reverse	745453	717	12	32	0.447	[0.406 - 0.489]
446	BME_RS03580		DUF2218 domain-containing protein	reverse	746492	285	6	11	0.187	[0.144 - 0.229]
447	BME_RS03595		hypothetical protein	forward	748934	348	7	13	0.106	[0.072 - 0.14]
448	BME_RS03600		LL-diaminopimelate aminotransferase	forward	749412	1221	13	33	0.603	[0.571 - 0.635]
449	BME_RS03605		homoserine dehydrogenase	forward	750768	1320	16	36	0.792	[0.771 - 0.812]
450	BME_RS03610	glpX	class II fructose-bisphosphatase	forward	752480	987	20	38	0.786	[0.766 - 0.806]
451	BME_RS03615		D-alanine--D-alanine ligase	forward	753769	1062	18	36	0.778	[0.755 - 0.802]
452	BME_RS03620	recJ	single-stranded-DNA-specific exonuclease RecJ	forward	754880	1785	13	48	0.653	[0.627 - 0.679]
453	BME_RS03635		cold shock domain-containing protein	forward	758709	582	11	19	0.773	[0.756 - 0.79]
454	BME_RS03640		DUF192 domain-containing protein	forward	759664	480	11	22	0.75	[0.734 - 0.767]
455	BME_RS03645		alpha/beta hydrolase	forward	760177	771	14	31	0.763	[0.747 - 0.779]
456	BME_RS03650	cysE	serine O-acetyltransferase	forward	761122	825	11	36	0.41	[0.365 - 0.455]
457	BME_RS03655		DUF3126 family protein	forward	762242	207	2	2	0.007	[0.0 - 0.016]
458	BME_RS03660		gamma carbonic anhydrase family protein	forward	762719	528	8	20	0.133	[0.096 - 0.17]
459	BME_RS03665		transglutaminase-like cysteine peptidase	reverse	763325	606	10	21	0.736	[0.72 - 0.752]
460	BME_RS03670		PAS domain-containing protein	reverse	764174	642	11	32	0.708	[0.688 - 0.728]
461	BME_RS03675		rhomboid family intramembrane serine protease	forward	765207	729	11	20	0.73	[0.713 - 0.748]
462	BME_RS03685	rlmB	23S rRNA (guanosine(2251)-2'-O)-methyltransferase RlmB	reverse	766598	861	15	36	0.719	[0.7 - 0.738]
463	BME_RS03710	secE	preprotein translocase subunit SecE	forward	769938	201	4	3	0.068	[0.04 - 0.097]
464	BME_RS03715	nusG	transcription termination/antitermination protein NusG	forward	770162	528	12	17	0.561	[0.533 - 0.589]
465	BME_RS03720	rplK	50S ribosomal protein L11	forward	770892	429	8	10	0.455	[0.41 - 0.5]
466	BME_RS03725	rplA	50S ribosomal protein L1	forward	771325	702	9	14	0.631	[0.608 - 0.654]
467	BME_RS03730	rplJ	50S ribosomal protein L10	forward	772417	519	15	16	0.852	[0.841 - 0.863]
468	BME_RS03735	rplL	50S ribosomal protein L7/L12	forward	772987	375	9	12	0.559	[0.522 - 0.595]
469	BME_RS03740	rpoB	DNA-directed RNA polymerase subunit beta	forward	773569	4134	37	82	0.86	[0.842 - 0.879]
470	BME_RS03745	rpoC	DNA-directed RNA polymerase subunit beta'	forward	777851	4203	30	88	0.861	[0.845 - 0.877]
471	BME_RS03755		30S ribosomal protein S12	forward	782951	372	8	8	0.463	[0.432 - 0.494]
472	BME_RS03760	rpsG	30S ribosomal protein S7	forward	783389	471	5	5	0.03	[0.01 - 0.049]
473	BME_RS03765	fusA	elongation factor G	forward	783890	2085	25	58	0.832	[0.815 - 0.849]
474	BME_RS03775	rpsJ	30S ribosomal protein S10	forward	787277	309	8	7	0.372	[0.329 - 0.415]
475	BME_RS03780	rplC	50S ribosomal protein L3	forward	787615	714	10	9	0.754	[0.733 - 0.774]
476	BME_RS03790		50S ribosomal protein L23	forward	788946	294	9	8	0.742	[0.723 - 0.761]
477	BME_RS03795	rplB	50S ribosomal protein L2	forward	789261	834	14	24	0.772	[0.749 - 0.796]
478	BME_RS03800	rpsS	30S ribosomal protein S19	forward	790110	279	3	3	0.023	[0.006 - 0.04]
479	BME_RS03805	rplV	50S ribosomal protein L22	forward	790391	390	8	6	0.549	[0.516 - 0.583]
480	BME_RS03810	rpsC	30S ribosomal protein S3	forward	790780	711	9	10	0.53	[0.493 - 0.566]
481	BME_RS03815	rplP	50S ribosomal protein L16	forward	791529	414	4	6	0.043	[0.02 - 0.066]
482	BME_RS03820	rpmC	50S ribosomal protein L29	forward	791955	201	1	0	0.0	[0.0 - 0.0]
483	BME_RS03825	rpsQ	30S ribosomal protein S17	forward	792168	243	4	3	0.071	[0.042 - 0.1]
484	BME_RS03830	rplN	50S ribosomal protein L14	forward	792479	369	6	6	0.508	[0.483 - 0.533]
485	BME_RS03840	rplE	50S ribosomal protein L5	forward	793164	558	10	13	0.606	[0.581 - 0.631]
486	BME_RS03845	rpsN	30S ribosomal protein S14	forward	793749	306	4	3	0.427	[0.39 - 0.464]
487	BME_RS03850	rpsH	30S ribosomal protein S8	forward	794065	399	5	4	0.486	[0.464 - 0.507]
488	BME_RS03855	rplF	50S ribosomal protein L6	forward	794502	534	7	12	0.553	[0.527 - 0.579]
489	BME_RS03860	rplR	50S ribosomal protein L18	forward	795048	363	8	10	0.488	[0.45 - 0.526]
490	BME_RS03865	rpsE	30S ribosomal protein S5	forward	795452	561	7	7	0.647	[0.623 - 0.671]
491	BME_RS03870	rpmD	50S ribosomal protein L30	forward	796130	198	4	3	0.087	[0.055 - 0.118]
492	BME_RS03875		50S ribosomal protein L15	forward	796348	471	6	12	0.525	[0.498 - 0.552]
493	BME_RS03880	secY	preprotein translocase subunit SecY	forward	796979	1341	15	36	0.62	[0.591 - 0.65]
494	BME_RS03885		adenylate kinase	forward	798316	585	9	13	0.51	[0.479 - 0.541]
495	BME_RS03890	rpsM	30S ribosomal protein S13	forward	799210	369	3	5	0.101	[0.068 - 0.134]
496	BME_RS03895	rpsK	30S ribosomal protein S11	forward	799706	390	6	5	0.475	[0.441 - 0.51]
497	BME_RS03900		DNA-directed RNA polymerase subunit alpha	forward	800211	1014	16	29	0.726	[0.698 - 0.754]
498	BME_RS03905	rplQ	50S ribosomal protein L17	forward	801386	429	7	7	0.498	[0.473 - 0.523]
499	BME_RS03915		replication-associated recombination protein A	forward	803665	1314	14	35	0.745	[0.725 - 0.764]
500	BME_RS03920		transglycosylase SLT domain-containing protein	forward	805102	585	7	10	0.639	[0.622 - 0.656]
501	BME_RS03930	recA	recombinase RecA	forward	806766	1086	6	16	0.084	[0.053 - 0.116]
502	BME_RS03935	alaS	alanine--tRNA ligase	forward	808244	2658	23	82	0.626	[0.583 - 0.669]
503	BME_RS03945		NADP-dependent isocitrate dehydrogenase	reverse	812720	1215	13	27	0.765	[0.75 - 0.78]
504	BME_RS03950		ribbon-helix-helix domain-containing protein	reverse	814062	411	6	12	0.508	[0.481 - 0.535]
505	BME_RS03955		DJ-1/PfpI family protein	reverse	814561	585	11	21	0.611	[0.581 - 0.641]
506	BME_RS03960		RNA methyltransferase	forward	815325	831	8	18	0.171	[0.13 - 0.211]
507	BME_RS03965		glutamate racemase	forward	816152	834	9	25	0.41	[0.365 - 0.455]
508	BME_RS03970		TAXI family TRAP transporter solute-binding subunit	forward	817131	990	13	30	0.78	[0.76 - 0.8]
509	BME_RS03980		hypothetical protein	forward	820592	363	11	20	0.65	[0.629 - 0.671]
510	BME_RS17800		hypothetical protein	reverse	829024	177	6	13	0.033	[0.013 - 0.054]
511	BME_RS04015	queF	NADPH-dependent 7-cyano-7-deazaguanine reductase QueF	reverse	829331	468	9	14	0.544	[0.506 - 0.581]
512	BME_RS04020		hypothetical protein	reverse	830094	315	6	7	0.033	[0.013 - 0.054]
513	BME_RS04030		hypothetical protein	reverse	830841	366	8	14	0.654	[0.633 - 0.675]
514	BME_RS04035		MerR family DNA-binding transcriptional regulator	forward	831444	387	8	11	0.697	[0.679 - 0.714]
515	BME_RS04045		YdcF family protein	forward	833001	795	16	39	0.672	[0.645 - 0.699]
516	BME_RS04055		DUF1489 family protein	forward	835809	438	10	12	0.501	[0.463 - 0.54]
517	BME_RS04060		hypothetical protein	reverse	836360	294	5	8	0.169	[0.128 - 0.21]
518	BME_RS04065		D-alanyl-D-alanine carboxypeptidase	reverse	836733	1419	24	54	0.811	[0.789 - 0.832]
519	BME_RS04070	clpS	ATP-dependent Clp protease adapter ClpS	forward	838637	351	4	3	0.451	[0.415 - 0.488]
520	BME_RS04075	clpA	ATP-dependent Clp protease ATP-binding subunit ClpA	forward	838994	2475	26	92	0.606	[0.567 - 0.644]
521	BME_RS04080		HIT family protein	reverse	841575	423	8	13	0.368	[0.325 - 0.412]
522	BME_RS04085		GNAT family N-acetyltransferase	reverse	842069	1188	16	53	0.809	[0.789 - 0.828]
523	BME_RS04090		glycerophosphodiester phosphodiesterase	reverse	843311	741	14	32	0.736	[0.717 - 0.755]
524	BME_RS04095		RidA family protein	reverse	844053	465	10	18	0.547	[0.519 - 0.575]
525	BME_RS04100	eipB	cell envelope integrity protein EipB	forward	844662	843	14	27	0.752	[0.734 - 0.77]
526	BME_RS04110	rpsB	30S ribosomal protein S2	forward	846333	771	12	18	0.678	[0.653 - 0.703]
527	BME_RS04115		elongation factor Ts	forward	847293	918	12	20	0.687	[0.662 - 0.712]
528	BME_RS04120		UMP kinase	forward	848377	723	11	20	0.618	[0.586 - 0.649]
529	BME_RS04125	frr	ribosome recycling factor	forward	849135	561	13	17	0.773	[0.755 - 0.791]
530	BME_RS04130		isoprenyl transferase	forward	849740	765	9	23	0.579	[0.543 - 0.616]
531	BME_RS04140	rseP	RIP metalloprotease RseP	forward	851488	1140	13	38	0.448	[0.404 - 0.491]
532	BME_RS04145	bamA	outer membrane protein assembly factor BamA	forward	852963	2346	26	60	0.805	[0.786 - 0.823]
533	BME_RS04150	lpxD	UDP-3-O-(3-hydroxymyristoyl)glucosamine N-acyltransferase	forward	855362	1056	13	22	0.488	[0.443 - 0.532]
534	BME_RS04165		LpxI family protein	forward	857709	903	10	28	0.6	[0.561 - 0.639]
535	BME_RS04170	lpxB	lipid-A-disaccharide synthase	forward	858608	1188	18	50	0.638	[0.608 - 0.667]
536	BME_RS04175	gltA	citrate (Si)-synthase	reverse	859968	1293	13	22	0.607	[0.579 - 0.635]
537	BME_RS04180		glutamate--tRNA ligase	reverse	861489	1422	16	32	0.784	[0.765 - 0.803]
538	BME_RS04200		molybdopterin molybdotransferase MoeA	reverse	866625	1215	18	46	0.778	[0.762 - 0.794]
539	BME_RS04205	moaC	cyclic pyranopterin monophosphate synthase MoaC	reverse	867935	498	9	17	0.712	[0.696 - 0.728]
540	BME_RS04210	trpC	indole-3-glycerol phosphate synthase TrpC	reverse	868429	807	12	27	0.66	[0.635 - 0.685]
541	BME_RS04215	trpD	anthranilate phosphoribosyltransferase	reverse	869252	1020	14	22	0.583	[0.542 - 0.625]
542	BME_RS04220		SurA N-terminal domain-containing protein	reverse	870286	1887	25	55	0.857	[0.841 - 0.872]
543	BME_RS16180		G patch domain-containing protein	forward	872317	78	4	4	0.074	[0.045 - 0.104]
544	BME_RS04225		triose-phosphate isomerase	forward	872391	765	13	31	0.701	[0.671 - 0.731]
545	BME_RS04230	secG	preprotein translocase subunit SecG	forward	873255	447	8	11	0.4	[0.356 - 0.444]
546	BME_RS04235		L,D-transpeptidase	forward	873954	693	10	15	0.512	[0.473 - 0.552]
547	BME_RS04240		CTP synthase	forward	874916	1629	21	57	0.801	[0.783 - 0.82]
548	BME_RS04245	kdsA	3-deoxy-8-phosphooctulonate synthase	forward	876650	834	18	32	0.796	[0.781 - 0.812]
549	BME_RS04250	eno	phosphopyruvate hydratase	forward	877670	1278	11	36	0.691	[0.664 - 0.717]
550	BME_RS04260		septum formation initiator family protein	forward	880137	330	7	9	0.143	[0.104 - 0.182]
551	BME_RS04265	pdhA	pyruvate dehydrogenase (acetyl-transferring) E1 component subunit alpha	forward	880605	1041	12	23	0.738	[0.72 - 0.755]
552	BME_RS04270		pyruvate dehydrogenase complex E1 component subunit beta	forward	881664	1386	20	44	0.801	[0.783 - 0.819]
553	BME_RS04275		pyruvate dehydrogenase complex dihydrolipoamide acetyltransferase	forward	883067	1344	27	45	0.783	[0.762 - 0.803]
554	BME_RS04280	lpdA	dihydrolipoyl dehydrogenase	forward	884493	1464	18	50	0.704	[0.68 - 0.728]
555	BME_RS04285		hypothetical protein	forward	886039	198	6	10	0.087	[0.056 - 0.119]
556	BME_RS04290	lipA	lipoyl synthase	forward	886346	969	10	27	0.175	[0.134 - 0.217]
557	BME_RS04295		type II toxin-antitoxin system RatA family toxin	forward	887320	459	8	14	0.127	[0.09 - 0.164]
558	BME_RS04305		CinA family protein	reverse	888655	498	8	20	0.693	[0.674 - 0.713]
559	BME_RS04310		bifunctional 2-C-methyl-D-erythritol 4-phosphate cytidylyltransferase/2-C-methyl-D-erythritol 2,4-cyclodiphosphate synthase	reverse	889149	1344	19	33	0.779	[0.759 - 0.799]
560	BME_RS04330		PAS domain-containing sensor histidine kinase	forward	894222	2325	22	61	0.606	[0.57 - 0.642]
561	BME_RS04335		sigma-54-dependent Fis family transcriptional regulator	forward	896548	1362	16	39	0.568	[0.53 - 0.606]
562	BME_RS04350	hfq	RNA chaperone Hfq	forward	900418	237	4	7	0.017	[0.002 - 0.031]
563	BME_RS04355	hflX	GTPase HflX	forward	900815	1449	21	49	0.813	[0.794 - 0.831]
564	BME_RS04360		ATP-dependent Clp protease proteolytic subunit	forward	902368	630	9	28	0.636	[0.609 - 0.664]
565	BME_RS04370	lon	endopeptidase La	forward	905085	2439	34	82	0.82	[0.802 - 0.838]
566	BME_RS04375		HU family DNA-binding protein	forward	907704	276	5	5	0.367	[0.323 - 0.41]
567	BME_RS04380	uvrA	excinuclease ABC subunit UvrA	reverse	908166	2925	36	102	0.818	[0.8 - 0.837]
568	BME_RS04385		single-stranded DNA-binding protein	forward	911989	507	7	9	0.514	[0.487 - 0.542]
569	BME_RS04390	phnF	phosphonate metabolism transcriptional regulator PhnF	reverse	913181	762	15	36	0.773	[0.755 - 0.791]
570	BME_RS04395	phnN	phosphonate metabolism protein/1,5-bisphosphokinase (PRPP-forming) PhnN	forward	914129	579	12	28	0.56	[0.529 - 0.592]
571	BME_RS04400		MarC family protein	reverse	914798	630	18	26	0.641	[0.602 - 0.68]
572	BME_RS04405	gyrA	DNA gyrase subunit A	forward	915715	2769	28	73	0.832	[0.812 - 0.852]
573	BME_RS04415	coaD	pantetheine-phosphate adenylyltransferase	forward	918994	495	9	12	0.293	[0.245 - 0.341]
574	BME_RS04420		peptidylprolyl isomerase	forward	919509	591	12	20	0.781	[0.763 - 0.799]
575	BME_RS04425		peptidylprolyl isomerase	forward	920162	507	10	20	0.187	[0.145 - 0.229]
576	BME_RS04430	queA	tRNA preQ1(34) S-adenosylmethionine ribosyltransferase-isomerase QueA	forward	920790	1092	9	30	0.332	[0.29 - 0.375]
577	BME_RS04440		TetR family transcriptional regulator	reverse	923048	567	14	24	0.714	[0.692 - 0.736]
578	BME_RS04465		acyl-CoA dehydrogenase	forward	930069	1185	16	34	0.77	[0.751 - 0.789]
579	BME_RS04520		patatin family protein	reverse	941251	948	7	26	0.662	[0.635 - 0.689]
580	BME_RS04525	hisI	phosphoribosyl-AMP cyclohydrolase	reverse	942415	420	6	16	0.42	[0.386 - 0.454]
581	BME_RS04530	folE	GTP cyclohydrolase I FolE	reverse	942857	642	12	15	0.598	[0.561 - 0.634]
582	BME_RS04535		iron-sulfur cluster assembly scaffold protein	forward	943762	441	10	17	0.161	[0.121 - 0.202]
583	BME_RS04540	yidD	membrane protein insertion efficiency factor YidD	forward	944204	372	5	11	0.481	[0.454 - 0.507]
584	BME_RS04555	thrS	threonine--tRNA ligase	forward	946129	1977	22	49	0.783	[0.765 - 0.802]
585	BME_RS04560		hypothetical protein	reverse	948160	1011	12	34	0.542	[0.499 - 0.585]
586	BME_RS04570		flavin reductase family protein	forward	950016	612	13	21	0.518	[0.474 - 0.561]
587	BME_RS04580	galE	UDP-glucose 4-epimerase GalE	forward	951605	1008	14	44	0.493	[0.452 - 0.535]
588	BME_RS04585		bile acid:sodium symporter	forward	952741	966	15	41	0.766	[0.748 - 0.785]
589	BME_RS04590		class I SAM-dependent methyltransferase	forward	953815	831	8	23	0.663	[0.643 - 0.683]
590	BME_RS04620		acetyl-CoA hydrolase/transferase family protein	forward	959592	1491	9	28	0.208	[0.163 - 0.252]
591	BME_RS04635	sseA	3-mercaptopyruvate sulfurtransferase	reverse	963003	855	20	106	0.501	[0.461 - 0.54]
592	BME_RS04640		alanyl-tRNA editing protein	reverse	963884	744	8	22	0.188	[0.145 - 0.231]
593	BME_RS04645		cysteine synthase A	reverse	964630	1029	10	42	0.711	[0.693 - 0.729]
594	BME_RS04665	wrbA	NAD(P)H:quinone oxidoreductase type IV	reverse	969064	600	19	37	0.788	[0.769 - 0.807]
595	BME_RS04670		competence/damage-inducible protein A	forward	969824	759	15	30	0.655	[0.63 - 0.681]
596	BME_RS04675		universal stress protein	forward	970660	846	11	27	0.525	[0.489 - 0.562]
597	BME_RS04685		NUDIX hydrolase	forward	972694	489	6	16	0.087	[0.056 - 0.119]
598	BME_RS04705		NAD(P)/FAD-dependent oxidoreductase	reverse	980331	1209	20	53	0.628	[0.588 - 0.668]
599	BME_RS04720	dksA	RNA polymerase-binding protein DksA	reverse	986028	417	7	7	0.255	[0.209 - 0.301]
600	BME_RS04740		hypothetical protein	forward	990240	534	8	15	0.514	[0.487 - 0.541]
601	BME_RS04745	folK	2-amino-4-hydroxy-6- hydroxymethyldihydropteridine diphosphokinase	reverse	990888	534	9	20	0.699	[0.686 - 0.712]
602	BME_RS04750	folB	dihydroneopterin aldolase	reverse	991418	360	6	7	0.524	[0.499 - 0.549]
603	BME_RS04760		DUF922 domain-containing Zn-dependent protease	forward	992793	621	20	28	0.777	[0.758 - 0.796]
604	BME_RS04765		NAD(P)/FAD-dependent oxidoreductase	reverse	993418	402	4	8	0.488	[0.468 - 0.507]
605	BME_RS04775		(2Fe-2S)-binding protein	reverse	994059	324	5	6	0.473	[0.449 - 0.497]
606	BME_RS04790		membrane integrity-associated transporter subunit PqiC	reverse	999910	630	10	25	0.528	[0.498 - 0.559]
607	BME_RS04795		MCE family protein	reverse	1000536	996	20	45	0.773	[0.754 - 0.792]
608	BME_RS04800		ABC transporter ATP-binding protein	reverse	1001535	858	15	29	0.546	[0.503 - 0.589]
609	BME_RS04805		ABC transporter permease	reverse	1002608	1176	23	55	0.823	[0.806 - 0.839]
610	BME_RS04810		dipeptide epimerase	forward	1003844	981	17	39	0.787	[0.768 - 0.806]
611	BME_RS04815		NADP-dependent malic enzyme	forward	1005042	2325	25	74	0.854	[0.836 - 0.872]
612	BME_RS04825		glutamate--tRNA ligase	reverse	1008184	1374	20	54	0.826	[0.809 - 0.843]
613	BME_RS04830		NAD+ synthase	reverse	1009569	1680	16	43	0.783	[0.765 - 0.801]
614	BME_RS04835		diacylglycerol kinase	reverse	1011313	351	7	12	0.527	[0.497 - 0.557]
615	BME_RS04845	gor	glutathione-disulfide reductase	reverse	1013365	1395	27	65	0.831	[0.812 - 0.849]
616	BME_RS04850		DUF2059 domain-containing protein	reverse	1014913	537	8	20	0.618	[0.592 - 0.645]
617	BME_RS04855	rpiA	ribose-5-phosphate isomerase RpiA	reverse	1015475	699	11	11	0.759	[0.742 - 0.776]
618	BME_RS04860		phosphoglycolate phosphatase	forward	1016520	705	14	30	0.687	[0.668 - 0.707]
619	BME_RS04865		hypothetical protein	forward	1017221	273	6	15	0.123	[0.087 - 0.159]
620	BME_RS04870		bifunctional ADP-dependent NAD(P)H-hydrate dehydratase/NAD(P)H-hydrate epimerase	reverse	1017524	1506	23	54	0.789	[0.771 - 0.806]
621	BME_RS04875		P-II family nitrogen regulator	forward	1019336	339	7	7	0.043	[0.02 - 0.066]
622	BME_RS04880	glnA	type I glutamate--ammonia ligase	forward	1019822	1410	10	27	0.586	[0.556 - 0.616]
623	BME_RS04885		ATPase	reverse	1021356	783	17	35	0.481	[0.431 - 0.53]
624	BME_RS04895		DMT family transporter	reverse	1022827	924	22	46	0.814	[0.798 - 0.83]
625	BME_RS04900		RluA family pseudouridine synthase	reverse	1023753	981	12	25	0.739	[0.72 - 0.757]
626	BME_RS04905		glucan ABC transporter ATP-binding protein/ permease	forward	1025046	1800	23	50	0.821	[0.799 - 0.842]
627	BME_RS04910		MBL fold metallo-hydrolase	reverse	1026895	819	22	49	0.563	[0.521 - 0.605]
628	BME_RS04915		TatD family hydrolase	reverse	1027716	792	13	23	0.511	[0.472 - 0.55]
629	BME_RS04920		methionine--tRNA ligase	reverse	1028516	1548	26	47	0.842	[0.826 - 0.858]
630	BME_RS04925		DNA polymerase III subunit delta'	reverse	1030219	1083	17	30	0.722	[0.701 - 0.742]
631	BME_RS04930		dTMP kinase	reverse	1031298	645	13	30	0.747	[0.728 - 0.766]
632	BME_RS04935		D-alanyl-D-alanine carboxypeptidase	reverse	1032024	1191	16	46	0.756	[0.739 - 0.773]
633	BME_RS04940		septal ring lytic transglycosylase RlpA family protein	reverse	1033325	1266	20	47	0.575	[0.529 - 0.621]
634	BME_RS04945	arsC	arsenate reductase (glutaredoxin)	reverse	1034961	348	11	19	0.268	[0.221 - 0.315]
635	BME_RS05085		fumarate hydratase	forward	1054378	1620	29	58	0.822	[0.802 - 0.842]
636	BME_RS05095		DUF971 domain-containing protein	reverse	1057519	360	5	7	0.101	[0.067 - 0.134]
637	BME_RS05100	moaA	GTP 3',8-cyclase MoaA	forward	1058065	1035	22	44	0.783	[0.765 - 0.8]
638	BME_RS05105		molybdenum cofactor guanylyltransferase	forward	1059275	666	10	22	0.543	[0.502 - 0.584]
639	BME_RS05140		valine--tRNA ligase	reverse	1064192	2733	36	123	0.869	[0.855 - 0.884]
640	BME_RS05145		PopZ family protein	reverse	1067215	732	13	20	0.705	[0.682 - 0.727]
641	BME_RS05155		protein-L-isoaspartate O-methyltransferase	reverse	1069705	669	7	18	0.234	[0.189 - 0.278]
642	BME_RS05175		DEAD/DEAH box helicase	reverse	1072416	1449	20	53	0.774	[0.758 - 0.79]
643	BME_RS05180		NAD kinase	reverse	1074192	774	10	20	0.705	[0.687 - 0.723]
644	BME_RS05190		glycosyltransferase family 2 protein	forward	1075392	972	17	55	0.442	[0.398 - 0.487]
645	BME_RS05195		SUF system Fe-S cluster assembly protein	reverse	1076397	420	10	20	0.541	[0.509 - 0.572]
646	BME_RS05200		cysteine desulfurase	reverse	1076813	1245	21	43	0.641	[0.605 - 0.677]
647	BME_RS05205	sufD	Fe-S cluster assembly protein SufD	reverse	1078139	1278	19	39	0.793	[0.777 - 0.81]
648	BME_RS05210	sufC	Fe-S cluster assembly ATPase SufC	reverse	1079430	756	13	31	0.774	[0.754 - 0.793]
649	BME_RS05215	sufB	Fe-S cluster assembly protein SufB	reverse	1080253	1524	14	36	0.745	[0.723 - 0.767]
650	BME_RS05220		cysteine desulfurase	reverse	1081957	1179	16	45	0.529	[0.486 - 0.572]
651	BME_RS05225		alpha/beta hydrolase	forward	1083340	675	7	11	0.745	[0.736 - 0.754]
652	BME_RS05230		multidrug transporter	forward	1084126	333	6	11	0.321	[0.279 - 0.363]
653	BME_RS05235		anhydro-N-acetylmuramic acid kinase	reverse	1084455	1122	17	39	0.714	[0.685 - 0.743]
654	BME_RS05240		tyrosine--tRNA ligase	forward	1085692	1254	19	29	0.826	[0.807 - 0.845]
655	BME_RS05275		penicillin-binding protein 1A	reverse	1094909	2460	26	74	0.786	[0.768 - 0.805]
656	BME_RS05280		N-acetylmuramoyl-L-alanine amidase	reverse	1097648	1269	20	56	0.774	[0.757 - 0.792]
657	BME_RS05285		hypothetical protein	reverse	1099407	186	5	5	0.498	[0.474 - 0.523]
658	BME_RS05300		M48 family metallopeptidase	forward	1103745	1416	24	54	0.673	[0.635 - 0.71]
659	BME_RS05310	aroQ	type II 3-dehydroquinate dehydratase	forward	1106249	474	11	13	0.733	[0.717 - 0.749]
660	BME_RS05315		acetyl-CoA carboxylase biotin carboxyl carrier protein	forward	1106724	471	6	5	0.094	[0.061 - 0.126]
661	BME_RS05320	accC	acetyl-CoA carboxylase biotin carboxylase subunit	forward	1107244	1359	16	34	0.696	[0.66 - 0.733]
662	BME_RS05330		DUF2155 domain-containing protein	reverse	1109266	471	6	16	0.467	[0.43 - 0.504]
663	BME_RS05335		NADH:ubiquinone oxidoreductase subunit NDUFA12	reverse	1109930	411	10	11	0.527	[0.501 - 0.553]
664	BME_RS05340		GNAT family N-acetyltransferase	reverse	1110500	504	8	21	0.451	[0.409 - 0.493]
665	BME_RS05345	gatB	Asp-tRNA(Asn)/Glu-tRNA(Gln) amidotransferase subunit GatB	reverse	1111003	1503	22	45	0.63	[0.59 - 0.67]
666	BME_RS05370		DUF1127 domain-containing protein	forward	1116468	147	4	4	0.087	[0.055 - 0.118]
667	BME_RS05375	trmFO	methylenetetrahydrofolate--tRNA-(uracil(54)- C(5))-methyltransferase (FADH(2)-oxidizing) TrmFO	forward	1116856	1401	18	55	0.686	[0.661 - 0.712]
668	BME_RS05380		phytoene/squalene synthase family protein	reverse	1118308	834	13	22	0.704	[0.687 - 0.721]
669	BME_RS05385		Mth938-like domain-containing protein	reverse	1119147	390	17	16	0.695	[0.671 - 0.718]
670	BME_RS05390	secDF	protein translocase subunit SecDF	reverse	1119539	2328	26	73	0.842	[0.822 - 0.863]
671	BME_RS05395	yajC	preprotein translocase subunit YajC	reverse	1121986	342	4	3	0.158	[0.119 - 0.196]
672	BME_RS05400		ATP-binding protein	forward	1122487	867	10	24	0.578	[0.542 - 0.613]
673	BME_RS05405		peptidoglycan DD-metalloendopeptidase family protein	reverse	1123402	1299	18	45	0.766	[0.745 - 0.788]
674	BME_RS05415		protein-L-isoaspartate(D-aspartate) O-methyltransferase	reverse	1125079	669	9	17	0.605	[0.578 - 0.633]
675	BME_RS05420	surE	5'/3'-nucleotidase SurE	reverse	1125744	768	9	24	0.589	[0.559 - 0.619]
676	BME_RS05425	serS	serine--tRNA ligase	reverse	1126660	1284	13	33	0.722	[0.703 - 0.74]
677	BME_RS05430	tatC	twin-arginine translocase subunit TatC	reverse	1128020	825	14	23	0.35	[0.301 - 0.4]
678	BME_RS05440		twin-arginine translocase TatA/TatE family subunit	reverse	1129533	219	5	4	0.479	[0.442 - 0.516]
679	BME_RS05450		segregation/condensation protein A	reverse	1130615	852	16	30	0.688	[0.657 - 0.718]
680	BME_RS05455	nagZ	beta-N-acetylhexosaminidase	reverse	1131539	1020	14	29	0.668	[0.642 - 0.694]
681	BME_RS05465		arginine--tRNA ligase	reverse	1135925	1758	19	48	0.816	[0.797 - 0.835]
682	BME_RS05470		deoxyguanosinetriphosphate triphosphohydrolase	reverse	1137904	1209	19	42	0.771	[0.751 - 0.79]
683	BME_RS05475	erpA	iron-sulfur cluster insertion protein ErpA	forward	1139279	327	5	5	0.109	[0.074 - 0.144]
684	BME_RS05480		tellurite resistance TerB family protein	reverse	1139686	708	11	24	0.493	[0.45 - 0.537]
685	BME_RS05485	xth	exodeoxyribonuclease III	forward	1140562	783	11	25	0.564	[0.533 - 0.596]
686	BME_RS05490		sel1 repeat family protein	reverse	1141403	768	9	29	0.503	[0.471 - 0.534]
687	BME_RS05505		Lrp/AsnC family transcriptional regulator	forward	1144263	480	7	11	0.207	[0.163 - 0.25]
688	BME_RS05510	cobT	nicotinate-nucleotide--dimethylbenzimidazole phosphoribosyltransferase	reverse	1144850	1020	27	33	0.827	[0.81 - 0.845]
689	BME_RS05515		adenosylcobinamide-GDP ribazoletransferase	forward	1146023	783	12	29	0.54	[0.499 - 0.58]
690	BME_RS05520		DUF1289 domain-containing protein	forward	1146825	195	5	9	0.397	[0.361 - 0.433]
691	BME_RS05530	dusA	tRNA dihydrouridine(20/20a) synthase DusA	reverse	1147720	1023	16	34	0.783	[0.766 - 0.8]
692	BME_RS05540		HAD family hydrolase	forward	1149979	684	10	19	0.439	[0.396 - 0.482]
693	BME_RS05545		alpha-D-ribose 1-methylphosphonate 5-triphosphate diphosphatase	reverse	1150659	1140	17	46	0.789	[0.771 - 0.807]
694	BME_RS05550		DUF1045 domain-containing protein	reverse	1151802	732	20	29	0.815	[0.795 - 0.836]
695	BME_RS05560		galactose mutarotase	reverse	1153636	1023	16	53	0.805	[0.787 - 0.823]
696	BME_RS05570		acyl carrier protein	forward	1155836	282	6	5	0.49	[0.46 - 0.52]
697	BME_RS05575		beta-ketoacyl-ACP synthase	forward	1156265	1182	22	34	0.811	[0.79 - 0.831]
698	BME_RS05580		beta-ketoacyl-ACP synthase	forward	1157448	1278	11	15	0.719	[0.703 - 0.736]
699	BME_RS05585		zinc-binding dehydrogenase	forward	1158807	1029	7	28	0.183	[0.141 - 0.224]
700	BME_RS05590		lipid A biosynthesis lauroyl acyltransferase	forward	1159849	927	17	31	0.775	[0.757 - 0.792]
701	BME_RS05595		ribulose-phosphate 3-epimerase	forward	1160933	678	14	26	0.72	[0.702 - 0.737]
702	BME_RS05600		adenylosuccinate lyase	forward	1161637	1302	16	32	0.81	[0.795 - 0.824]
703	BME_RS05605		VOC family protein	reverse	1163164	876	15	33	0.715	[0.697 - 0.733]
704	BME_RS05610		serine hydrolase family protein	forward	1164308	567	7	11	0.699	[0.685 - 0.713]
705	BME_RS05625		phosphoribosylaminoimidazolesuccinocarboxamide synthase	forward	1166334	765	11	18	0.79	[0.775 - 0.806]
706	BME_RS05630	purS	phosphoribosylformylglycinamidine synthase subunit PurS	forward	1167214	243	6	6	0.1	[0.066 - 0.133]
707	BME_RS05635	purQ	phosphoribosylformylglycinamidine synthase subunit PurQ	forward	1167479	672	10	18	0.573	[0.544 - 0.602]
708	BME_RS05640		glutathione S-transferase family protein	forward	1168402	648	13	21	0.777	[0.756 - 0.798]
709	BME_RS05645		hypothetical protein	forward	1169109	402	6	7	0.065	[0.037 - 0.093]
710	BME_RS05650	purL	phosphoribosylformylglycinamidine synthase subunit PurL	forward	1169697	2223	18	45	0.801	[0.783 - 0.819]
711	BME_RS05655		BolA family transcriptional regulator	forward	1172189	234	5	5	0.392	[0.348 - 0.436]
712	BME_RS05660	grxD	Grx4 family monothiol glutaredoxin	forward	1172607	333	10	12	0.692	[0.671 - 0.714]
713	BME_RS05665		multidrug effflux MFS transporter	forward	1173210	1266	14	32	0.596	[0.556 - 0.636]
714	BME_RS05680	rpsD	30S ribosomal protein S4	reverse	1176915	618	11	16	0.674	[0.654 - 0.694]
715	BME_RS05690		hypothetical protein	forward	1179110	414	6	10	0.684	[0.672 - 0.697]
716	BME_RS05695		DUF3008 family protein	reverse	1179568	198	3	3	0.086	[0.055 - 0.117]
717	BME_RS05700	dnaE	DNA polymerase III subunit alpha	reverse	1179806	3492	34	105	0.836	[0.817 - 0.854]
718	BME_RS05705		ABC transporter ATP-binding protein	reverse	1183956	684	9	18	0.45	[0.411 - 0.489]
719	BME_RS05710		lipoprotein-releasing ABC transporter permease subunit	reverse	1184639	1314	17	41	0.809	[0.795 - 0.822]
720	BME_RS05715		proline--tRNA ligase	reverse	1185949	1329	18	49	0.807	[0.79 - 0.824]
721	BME_RS05720		DUF1467 family protein	reverse	1188125	270	5	9	0.485	[0.464 - 0.506]
722	BME_RS05725	mce	methylmalonyl-CoA epimerase	reverse	1188397	405	7	9	0.385	[0.341 - 0.43]
723	BME_RS05730		ribonuclease J	reverse	1188841	1677	22	53	0.825	[0.806 - 0.844]
724	BME_RS05735		biotin--[acetyl-CoA-carboxylase] ligase	reverse	1190711	798	17	30	0.813	[0.795 - 0.83]
725	BME_RS05740	nuoN	NADH-quinone oxidoreductase subunit NuoN	reverse	1191534	1437	17	38	0.832	[0.814 - 0.849]
726	BME_RS05745		NADH-quinone oxidoreductase subunit M	reverse	1192992	1509	19	37	0.772	[0.753 - 0.79]
727	BME_RS05750	nuoL	NADH-quinone oxidoreductase subunit L	reverse	1194500	1986	23	54	0.814	[0.797 - 0.832]
728	BME_RS05755	nuoK	NADH-quinone oxidoreductase subunit NuoK	reverse	1196493	309	8	7	0.219	[0.174 - 0.264]
729	BME_RS05760		NADH-quinone oxidoreductase subunit J	reverse	1196812	618	7	11	0.059	[0.032 - 0.086]
730	BME_RS05765	nuoI	NADH-quinone oxidoreductase subunit NuoI	reverse	1197603	492	9	10	0.514	[0.476 - 0.553]
731	BME_RS05770	nuoH	NADH-quinone oxidoreductase subunit NuoH	reverse	1198107	1044	15	23	0.601	[0.561 - 0.642]
732	BME_RS05775		NADH-quinone oxidoreductase subunit G	reverse	1199170	2085	25	62	0.628	[0.588 - 0.668]
733	BME_RS05780	nuoF	NADH-quinone oxidoreductase subunit NuoF	reverse	1201389	1308	19	46	0.647	[0.609 - 0.684]
734	BME_RS05785	nuoE	NADH-quinone oxidoreductase subunit NuoE	reverse	1202700	714	7	9	0.503	[0.461 - 0.545]
735	BME_RS05790		NADH-quinone oxidoreductase subunit D	reverse	1203413	1191	15	33	0.723	[0.702 - 0.744]
736	BME_RS05795		NADH-quinone oxidoreductase subunit C	reverse	1204621	609	10	15	0.579	[0.551 - 0.606]
737	BME_RS05800		NADH-quinone oxidoreductase subunit B	reverse	1205342	582	7	15	0.676	[0.664 - 0.688]
738	BME_RS05810		hypothetical protein	forward	1206787	204	2	2	0.007	[0.0 - 0.016]
739	BME_RS05835		hypothetical protein	reverse	1208701	396	7	6	0.534	[0.507 - 0.562]
740	BME_RS05855		O-acetylhomoserine aminocarboxypropyltransferase	reverse	1211534	1284	20	50	0.591	[0.549 - 0.632]
741	BME_RS05860		PaaI family thioesterase	forward	1213092	405	7	11	0.5	[0.46 - 0.54]
742	BME_RS05870	rplM	50S ribosomal protein L13	forward	1213732	465	10	8	0.725	[0.705 - 0.745]
743	BME_RS05875	rpsI	30S ribosomal protein S9	forward	1214199	477	8	8	0.697	[0.677 - 0.716]
744	BME_RS05885	argC	N-acetyl-gamma-glutamyl-phosphate reductase	forward	1215806	933	12	36	0.318	[0.269 - 0.367]
745	BME_RS05890		COX15/CtaA family protein	reverse	1216891	1077	18	46	0.678	[0.646 - 0.711]
746	BME_RS05895		DUF2842 domain-containing protein	forward	1218319	219	8	8	0.503	[0.469 - 0.537]
747	BME_RS05900		tyrosine-protein kinase family protein	reverse	1218605	573	9	32	0.661	[0.635 - 0.687]
748	BME_RS05905		polysaccharide export protein	forward	1219391	588	11	20	0.657	[0.62 - 0.694]
749	BME_RS05910		hypothetical protein	forward	1219987	216	5	9	0.544	[0.518 - 0.571]
750	BME_RS05925	sugE	quaternary ammonium compound efflux SMR transporter SugE	forward	1222216	318	8	10	0.745	[0.731 - 0.758]
751	BME_RS05930		MerR family transcriptional regulator	reverse	1222583	543	10	13	0.465	[0.421 - 0.509]
752	BME_RS05935		integration host factor subunit alpha	reverse	1223659	324	5	7	0.096	[0.063 - 0.129]
753	BME_RS05940		ketoacyl-ACP synthase III	reverse	1224101	972	10	22	0.744	[0.726 - 0.763]
754	BME_RS05945	plsX	phosphate acyltransferase PlsX	reverse	1225320	1041	17	39	0.715	[0.691 - 0.739]
755	BME_RS05950		DUF177 domain-containing protein	reverse	1226478	558	5	10	0.694	[0.682 - 0.706]
756	BME_RS05955		ubiquinol-cytochrome C chaperone family protein	reverse	1227155	555	3	9	0.023	[0.006 - 0.04]
757	BME_RS05960		outer membrane protein assembly factor BamE	forward	1227811	507	6	13	0.52	[0.493 - 0.547]
758	BME_RS05965		sodium-translocating pyrophosphatase	reverse	1228389	2157	27	71	0.776	[0.752 - 0.8]
759	BME_RS05970	nusB	transcription antitermination factor NusB	reverse	1230996	516	9	13	0.535	[0.503 - 0.566]
760	BME_RS05975		6,7-dimethyl-8-ribityllumazine synthase	reverse	1231517	462	14	24	0.764	[0.744 - 0.784]
761	BME_RS05980		riboflavin synthase	reverse	1232073	609	12	24	0.747	[0.722 - 0.772]
762	BME_RS05985	ribD	bifunctional diaminohydroxyphosphoribosylaminopyrimidine deaminase/5-amino-6-(5-phosphoribosylamino)uracil reductase RibD	reverse	1232681	1122	18	66	0.495	[0.446 - 0.543]
763	BME_RS05990	nrdR	transcriptional repressor NrdR	reverse	1233804	477	11	14	0.588	[0.549 - 0.627]
764	BME_RS06000		murein L,D-transpeptidase	reverse	1236083	1302	19	34	0.789	[0.77 - 0.808]
765	BME_RS06005		winged helix-turn-helix transcriptional regulator	reverse	1237746	516	10	15	0.629	[0.595 - 0.664]
766	BME_RS06010		hypothetical protein	reverse	1238576	435	11	19	0.648	[0.62 - 0.676]
767	BME_RS06015		enoyl-CoA hydratase/isomerase family protein	reverse	1239024	1050	19	44	0.751	[0.735 - 0.766]
768	BME_RS06020	hemB	porphobilinogen synthase	forward	1240241	1038	13	26	0.545	[0.503 - 0.587]
769	BME_RS06025		RDD family protein	forward	1241425	471	5	9	0.519	[0.494 - 0.544]
770	BME_RS06030		arginyltransferase	forward	1242016	750	12	26	0.633	[0.606 - 0.661]
771	BME_RS06035	parC	DNA topoisomerase IV subunit A	reverse	1242944	2313	19	54	0.684	[0.655 - 0.713]
772	BME_RS06045	aspS	aspartate--tRNA ligase	reverse	1246893	1788	20	49	0.759	[0.738 - 0.779]
773	BME_RS06055	ppx	exopolyphosphatase	reverse	1250186	1539	18	64	0.756	[0.736 - 0.776]
774	BME_RS06060		RNA degradosome polyphosphate kinase	reverse	1251721	2241	19	62	0.599	[0.557 - 0.641]
775	BME_RS06065		zinc-finger domain-containing protein	forward	1254247	255	6	8	0.176	[0.134 - 0.218]
776	BME_RS06070		FAD-binding protein	forward	1254531	1206	15	34	0.746	[0.731 - 0.762]
777	BME_RS06080		amino acid ABC transporter permease	reverse	1256614	1032	18	33	0.785	[0.767 - 0.803]
778	BME_RS06095	lpxE	lipid A 1-phosphatase LpxE	reverse	1260749	768	11	31	0.758	[0.744 - 0.772]
779	BME_RS06105		cystathionine beta-lyase	forward	1261727	1170	22	96	0.801	[0.78 - 0.822]
780	BME_RS16390		hypothetical protein	reverse	1262922	192	6	12	0.199	[0.156 - 0.243]
781	BME_RS06110		hypothetical protein	forward	1263141	249	6	12	0.482	[0.451 - 0.513]
782	BME_RS06135		hypothetical protein	forward	1268787	198	5	4	0.172	[0.131 - 0.214]
783	BME_RS06185		exonuclease domain-containing protein	forward	1278803	612	7	8	0.622	[0.585 - 0.659]
784	BME_RS06200		ETC complex I subunit	reverse	1280791	306	3	4	0.08	[0.05 - 0.11]
785	BME_RS06225		hypothetical protein	forward	1284800	786	19	58	0.593	[0.55 - 0.637]
786	BME_RS06230		NAD-dependent epimerase/dehydratase family protein	reverse	1285582	870	13	49	0.755	[0.734 - 0.775]
787	BME_RS06235		hypothetical protein	reverse	1286448	708	14	25	0.615	[0.574 - 0.655]
788	BME_RS06245		phosphoribosylformylglycinamidine cyclo-ligase	forward	1288821	1080	17	35	0.745	[0.718 - 0.772]
789	BME_RS06250		phosphoribosylglycinamide formyltransferase	forward	1289897	618	9	16	0.537	[0.5 - 0.573]
790	BME_RS06260		molybdopterin oxidoreductase family protein	reverse	1291441	2127	28	73	0.813	[0.795 - 0.831]
791	BME_RS06270		23S rRNA (adenine(2030)-N(6))-methyltransferase RlmJ	forward	1294646	873	16	24	0.804	[0.791 - 0.818]
792	BME_RS06275		phage portal protein	forward	1295601	471	13	14	0.765	[0.749 - 0.781]
793	BME_RS06280		ribonuclease T(2)	forward	1296084	690	9	24	0.722	[0.709 - 0.736]
794	BME_RS06285		glutathione S-transferase	forward	1296828	600	9	18	0.569	[0.545 - 0.592]
795	BME_RS06290		porin family protein	reverse	1297524	642	17	21	0.808	[0.789 - 0.827]
796	BME_RS06295		SDR family oxidoreductase	forward	1298504	819	15	36	0.769	[0.748 - 0.789]
797	BME_RS06305	pgsA	CDP-diacylglycerol--glycerol-3-phosphate 3-phosphatidyltransferase	forward	1301498	585	8	12	0.663	[0.649 - 0.678]
798	BME_RS06310	moaD	molybdopterin converting factor subunit 1	forward	1302087	258	5	8	0.479	[0.448 - 0.51]
799	BME_RS06315		molybdenum cofactor biosynthesis protein MoaE	forward	1302346	492	8	14	0.564	[0.538 - 0.59]
800	BME_RS06325	ndk	nucleoside-diphosphate kinase	reverse	1303985	423	7	12	0.461	[0.426 - 0.496]
801	BME_RS06330		damage-inducible protein DinB	forward	1304636	513	6	9	0.128	[0.091 - 0.165]
802	BME_RS06340		hypothetical protein	reverse	1307152	564	7	14	0.684	[0.672 - 0.696]
803	BME_RS06345		DNA polymerase III subunit chi	reverse	1307715	450	10	11	0.586	[0.547 - 0.626]
804	BME_RS06355	lptF	LPS export ABC transporter permease LptF	forward	1310137	1209	17	43	0.811	[0.794 - 0.828]
805	BME_RS06360	lptG	LPS export ABC transporter permease LptG	forward	1311342	1089	12	29	0.731	[0.717 - 0.746]
806	BME_RS06365		LPS-assembly protein LptD	forward	1312451	2379	38	93	0.857	[0.838 - 0.877]
807	BME_RS06370		peptidylprolyl isomerase	forward	1315157	957	13	23	0.663	[0.636 - 0.689]
808	BME_RS06375	pdxA	4-hydroxythreonine-4-phosphate dehydrogenase PdxA	forward	1316178	1032	14	48	0.53	[0.507 - 0.554]
809	BME_RS06380	rsmA	16S rRNA (adenine(1518)-N(6)/adenine(1519)-N(6))- dimethyltransferase RsmA	forward	1317206	831	14	36	0.435	[0.386 - 0.484]
810	BME_RS06385		M23 family metallopeptidase	reverse	1318104	1734	24	65	0.828	[0.811 - 0.846]
811	BME_RS06395		citramalate synthase	reverse	1321138	1614	19	49	0.76	[0.741 - 0.78]
812	BME_RS06400		cysteine--tRNA ligase	reverse	1323038	1521	30	54	0.805	[0.787 - 0.822]
813	BME_RS06410		amino acid transporter	reverse	1325069	615	13	18	0.808	[0.791 - 0.825]
814	BME_RS06420		NUDIX domain-containing protein	forward	1326603	444	8	15	0.681	[0.661 - 0.701]
815	BME_RS06425		TIGR02301 family protein	forward	1327126	384	9	15	0.702	[0.689 - 0.716]
816	BME_RS06430		hypothetical protein	forward	1327675	258	5	7	0.108	[0.074 - 0.143]
817	BME_RS06435		hypothetical protein	forward	1327981	765	11	26	0.501	[0.47 - 0.532]
818	BME_RS06440		dihydroorotase	reverse	1328794	1335	21	66	0.686	[0.66 - 0.712]
819	BME_RS06445		folate-binding protein YgfZ	forward	1330214	864	10	23	0.704	[0.678 - 0.729]
820	BME_RS06450		HD family hydrolase	forward	1331077	621	10	17	0.484	[0.458 - 0.51]
821	BME_RS06460	recO	DNA repair protein RecO	reverse	1332181	744	7	23	0.259	[0.212 - 0.306]
822	BME_RS06470		ribonuclease III	reverse	1334031	705	4	10	0.026	[0.008 - 0.045]
823	BME_RS06475	lepB	signal peptidase I	reverse	1334737	783	10	19	0.547	[0.519 - 0.576]
824	BME_RS06480		holo-ACP synthase	reverse	1335630	405	6	14	0.63	[0.608 - 0.652]
825	BME_RS06485		DUF2062 domain-containing protein	reverse	1336031	576	6	13	0.062	[0.035 - 0.089]
826	BME_RS06505		helix-turn-helix domain-containing protein	reverse	1340857	756	20	34	0.807	[0.787 - 0.828]
827	BME_RS06510		orotate phosphoribosyltransferase	reverse	1341772	579	8	25	0.24	[0.194 - 0.285]
828	BME_RS06515		bifunctional (p)ppGpp synthetase/guanosine-3',5'-bis(diphosphate) 3'-pyrophosphohydrolase	reverse	1342358	2253	28	67	0.833	[0.812 - 0.853]
829	BME_RS06520		DNA-directed RNA polymerase subunit omega	reverse	1344851	402	11	12	0.602	[0.568 - 0.635]
830	BME_RS06525		NYN domain-containing protein	forward	1345649	576	11	18	0.711	[0.696 - 0.727]
831	BME_RS06530		uracil-DNA glycosylase	forward	1346255	672	10	22	0.205	[0.161 - 0.249]
832	BME_RS06535	smpB	SsrA-binding protein SmpB	reverse	1347063	477	6	12	0.072	[0.043 - 0.101]
833	BME_RS06540		4-hydroxy-tetrahydrodipicolinate synthase	reverse	1347630	882	15	28	0.72	[0.695 - 0.744]
834	BME_RS06545		lytic transglycosylase domain-containing protein	forward	1348987	2058	26	85	0.832	[0.815 - 0.849]
835	BME_RS06550		endonuclease	reverse	1351107	657	15	28	0.77	[0.756 - 0.784]
836	BME_RS06555		hypothetical protein	reverse	1351842	183	3	4	0.033	[0.013 - 0.053]
837	BME_RS06560		hypothetical protein	reverse	1352080	642	9	24	0.716	[0.699 - 0.733]
838	BME_RS06580		site-specific integrase	forward	1356176	927	16	29	0.568	[0.527 - 0.609]
839	BME_RS06590		DUF423 domain-containing protein	forward	1358615	375	11	14	0.428	[0.38 - 0.476]
840	BME_RS06600		YitT family protein	forward	1360342	771	14	30	0.732	[0.714 - 0.751]
841	BME_RS06605		sel1 repeat family protein	reverse	1361172	258	7	11	0.531	[0.503 - 0.559]
842	BME_RS06610		hypothetical protein	forward	1361699	240	6	4	0.501	[0.47 - 0.532]
843	BME_RS06615		DUF2147 domain-containing protein	forward	1361935	348	6	9	0.448	[0.409 - 0.486]
844	BME_RS06620		glutathione S-transferase N-terminal domain-containing protein	reverse	1362341	711	17	26	0.78	[0.762 - 0.799]
845	BME_RS17810		hypothetical protein	forward	1363246	168	4	7	0.045	[0.021 - 0.069]
846	BME_RS17815		hypothetical protein	forward	1363410	168	7	6	0.716	[0.699 - 0.732]
847	BME_RS06635		AMP nucleosidase	forward	1363618	1503	12	36	0.737	[0.716 - 0.758]
848	BME_RS06640		endonuclease/exonuclease/phosphatase family protein	forward	1365273	969	19	40	0.789	[0.77 - 0.809]
849	BME_RS06645		electron transfer flavoprotein-ubiquinone oxidoreductase	reverse	1366356	1692	21	51	0.835	[0.817 - 0.852]
850	BME_RS06650		uracil-DNA glycosylase	forward	1368436	873	13	29	0.29	[0.243 - 0.338]
851	BME_RS06665	pepN	aminopeptidase N	forward	1371916	2652	26	101	0.831	[0.813 - 0.849]
852	BME_RS06670		PAS-domain containing protein	forward	1374958	2352	20	48	0.835	[0.818 - 0.852]
853	BME_RS06675		O-antigen ligase family protein	forward	1377580	2112	19	61	0.685	[0.649 - 0.722]
854	BME_RS06680		bifunctional [glutamine synthetase] adenylyltransferase/[glutamine synthetase]-adenylyl-L-tyrosine phosphorylase	reverse	1379736	2952	33	108	0.847	[0.83 - 0.865]
855	BME_RS06685		HAMP domain-containing histidine kinase	reverse	1382810	1407	14	39	0.842	[0.828 - 0.855]
856	BME_RS06690		response regulator transcription factor	reverse	1384213	708	11	16	0.775	[0.759 - 0.792]
857	BME_RS06695		DegQ family serine endoprotease	reverse	1385014	1542	13	40	0.622	[0.59 - 0.654]
858	BME_RS06700		cytochrome c-type biogenesis protein CcmH	reverse	1386697	477	13	25	0.8	[0.783 - 0.818]
859	BME_RS06705		heme lyase CcmF/NrfE family subunit	reverse	1387170	1992	26	105	0.798	[0.778 - 0.817]
860	BME_RS06710	ccmE	cytochrome c maturation protein CcmE	reverse	1389181	498	11	17	0.243	[0.198 - 0.289]
861	BME_RS06715	ccmI	c-type cytochrome biogenesis protein CcmI	reverse	1389675	1140	47	81	0.822	[0.802 - 0.842]
862	BME_RS06720		membrane protein	reverse	1390915	453	8	16	0.134	[0.096 - 0.172]
863	BME_RS06725		hypothetical protein	reverse	1391461	1311	19	50	0.763	[0.735 - 0.79]
864	BME_RS06730		response regulator transcription factor	reverse	1392846	690	10	20	0.537	[0.5 - 0.574]
865	BME_RS06735		hypothetical protein	reverse	1393614	297	5	10	0.124	[0.088 - 0.16]
866	BME_RS06740		hypothetical protein	reverse	1394072	207	4	8	0.026	[0.008 - 0.045]
867	BME_RS06765		phage tail tape measure protein	reverse	1400149	546	11	18	0.492	[0.453 - 0.531]
868	BME_RS06770		gene transfer agent family protein	reverse	1400913	342	9	12	0.695	[0.682 - 0.708]
869	BME_RS06780		hypothetical protein	reverse	1401715	378	8	9	0.658	[0.638 - 0.678]
870	BME_RS06785		phage portal protein	reverse	1402089	1194	11	32	0.634	[0.595 - 0.673]
871	BME_RS06805		DUF1214 domain-containing protein	forward	1407545	612	10	17	0.261	[0.214 - 0.308]
872	BME_RS06820		DUF1491 family protein	reverse	1409958	348	7	11	0.425	[0.391 - 0.459]
873	BME_RS06830		HAMP domain-containing histidine kinase	reverse	1411262	1830	24	51	0.816	[0.797 - 0.834]
874	BME_RS06840		SufE family protein	forward	1413926	426	9	11	0.236	[0.19 - 0.282]
875	BME_RS06860		hypothetical protein	forward	1417249	312	10	13	0.463	[0.419 - 0.506]
876	BME_RS06865		MucR family transcriptional regulator	reverse	1417768	429	7	9	0.71	[0.685 - 0.735]
877	BME_RS06870		S9 family peptidase	forward	1418769	2109	23	68	0.819	[0.799 - 0.838]
878	BME_RS06875		hypothetical protein	forward	1420995	336	6	14	0.178	[0.137 - 0.219]
879	BME_RS06880		superoxide dismutase	reverse	1421502	600	12	17	0.734	[0.718 - 0.75]
880	BME_RS06890		hypothetical protein	reverse	1422978	243	6	15	0.463	[0.42 - 0.507]
881	BME_RS06895		L,D-transpeptidase	forward	1423279	717	10	15	0.738	[0.721 - 0.756]
882	BME_RS06900		DUF853 domain-containing protein	reverse	1424193	1512	23	52	0.816	[0.795 - 0.837]
883	BME_RS06905		hypothetical protein	forward	1426040	363	11	15	0.698	[0.679 - 0.717]
884	BME_RS06925		AbrB/MazE/SpoVT family DNA-binding domain-containing protein	forward	1429640	231	5	8	0.661	[0.652 - 0.671]
885	BME_RS06930		type II toxin-antitoxin system death-on-curing family toxin	forward	1429867	390	11	13	0.637	[0.607 - 0.666]
886	BME_RS06935		GreA/GreB family elongation factor	reverse	1430253	471	9	14	0.675	[0.662 - 0.689]
887	BME_RS06940		asparaginase	reverse	1430768	1023	12	28	0.18	[0.138 - 0.223]
888	BME_RS06945	betI	transcriptional regulator BetI	forward	1431981	597	15	29	0.791	[0.771 - 0.81]
889	BME_RS06955	betB	betaine-aldehyde dehydrogenase	forward	1434414	1464	15	58	0.683	[0.656 - 0.71]
890	BME_RS06980	xylA	xylose isomerase	forward	1440234	1308	17	42	0.563	[0.52 - 0.606]
891	BME_RS06990		sugar phosphate isomerase/epimerase	reverse	1442763	1053	14	15	0.748	[0.73 - 0.765]
892	BME_RS16475		hypothetical protein	reverse	1447611	204	5	4	0.325	[0.282 - 0.368]
893	BME_RS07020		mannose-1-phosphate guanylyltransferase/mannose-6-phosphate isomerase	reverse	1450560	1425	13	16	0.676	[0.644 - 0.709]
894	BME_RS07105		hypothetical protein	forward	1464796	855	11	11	0.595	[0.555 - 0.635]
895	BME_RS07110	wbkC	LPS biosynthesis N-formyltransferase WbkC	forward	1465677	780	7	8	0.359	[0.315 - 0.403]
896	BME_RS07145		DUF2793 domain-containing protein	reverse	1473722	837	11	41	0.551	[0.516 - 0.586]
897	BME_RS07150	uraH	hydroxyisourate hydrolase	reverse	1474629	357	11	13	0.573	[0.538 - 0.607]
898	BME_RS07155		ureidoglycolate lyase	reverse	1474997	510	9	19	0.698	[0.68 - 0.715]
899	BME_RS07160		biotin transporter BioY	reverse	1475642	600	12	20	0.717	[0.703 - 0.732]
900	BME_RS07165		MBL fold metallo-hydrolase	forward	1476442	906	19	47	0.761	[0.743 - 0.78]
901	BME_RS07185		pyruvate, phosphate dikinase	reverse	1480129	2664	33	84	0.827	[0.807 - 0.846]
902	BME_RS07190		glyoxalase	forward	1483056	342	5	12	0.504	[0.472 - 0.535]
903	BME_RS07200	smc	chromosome segregation protein SMC	reverse	1484423	3459	35	119	0.891	[0.88 - 0.903]
904	BME_RS07205		DsbA family protein	reverse	1487960	654	6	16	0.231	[0.187 - 0.276]
905	BME_RS07210		DUF721 domain-containing protein	reverse	1488851	528	14	37	0.757	[0.744 - 0.77]
906	BME_RS07215	mutY	A/G-specific adenine glycosylase	forward	1489652	1077	16	40	0.799	[0.781 - 0.817]
907	BME_RS07220		HAD family phosphatase	forward	1490725	618	9	21	0.434	[0.389 - 0.479]
908	BME_RS07225		site-specific DNA-methyltransferase	reverse	1491425	1134	9	20	0.721	[0.706 - 0.735]
909	BME_RS07235		HAD family phosphatase	forward	1494749	687	10	14	0.699	[0.685 - 0.713]
910	BME_RS07240		hypothetical protein	reverse	1495477	186	3	2	0.369	[0.332 - 0.405]
911	BME_RS07250		hypothetical protein	reverse	1497739	579	14	19	0.639	[0.6 - 0.679]
912	BME_RS07255		threonine synthase	forward	1498739	1392	21	39	0.642	[0.603 - 0.681]
913	BME_RS07260		insulinase family protein	forward	1500184	1293	18	33	0.778	[0.758 - 0.798]
914	BME_RS07265		GNAT family N-acetyltransferase	forward	1501647	621	12	16	0.611	[0.584 - 0.638]
915	BME_RS07270		sensor domain-containing phosphodiesterase	forward	1502264	2895	30	77	0.822	[0.804 - 0.84]
916	BME_RS07275		YqgE/AlgH family protein	reverse	1505280	603	6	16	0.487	[0.46 - 0.514]
917	BME_RS07280		hypothetical protein	forward	1506017	801	15	24	0.579	[0.542 - 0.617]
918	BME_RS07285		peroxiredoxin	forward	1506997	486	12	19	0.825	[0.81 - 0.84]
919	BME_RS07290	rnhA	ribonuclease HI	reverse	1507513	465	5	17	0.03	[0.01 - 0.049]
920	BME_RS07295		homoserine kinase	reverse	1507974	981	13	46	0.768	[0.747 - 0.788]
921	BME_RS07300	ispH	4-hydroxy-3-methylbut-2-enyl diphosphate reductase	reverse	1508960	1041	14	34	0.792	[0.773 - 0.812]
922	BME_RS07335	ctaD	cytochrome c oxidase subunit I	reverse	1514424	1659	22	46	0.804	[0.785 - 0.822]
923	BME_RS07345		invasion associated locus B family protein	forward	1517508	627	11	21	0.726	[0.712 - 0.74]
924	BME_RS07350	tldD	metalloprotease TldD	forward	1518275	1413	21	45	0.806	[0.788 - 0.825]
925	BME_RS07355	gmk	guanylate kinase	reverse	1519714	663	6	12	0.494	[0.474 - 0.514]
926	BME_RS07365	mltG	endolytic transglycosylase MltG	reverse	1521468	1239	12	29	0.758	[0.739 - 0.777]
927	BME_RS07370	fabF	beta-ketoacyl-ACP synthase II	reverse	1522931	1263	17	33	0.663	[0.629 - 0.697]
928	BME_RS07375		acyl carrier protein	reverse	1524517	237	4	3	0.036	[0.015 - 0.058]
929	BME_RS07380	fabG	3-oxoacyl-[acyl-carrier-protein] reductase	reverse	1525027	738	8	23	0.187	[0.145 - 0.229]
930	BME_RS07385	fabD	ACP S-malonyltransferase	reverse	1525834	945	15	26	0.682	[0.659 - 0.705]
931	BME_RS07390	rpsF	30S ribosomal protein S6	forward	1527184	447	9	7	0.448	[0.409 - 0.486]
932	BME_RS07395		30S ribosomal protein S18	forward	1527633	249	4	3	0.09	[0.058 - 0.122]
933	BME_RS07405	rplI	50S ribosomal protein L9	forward	1529033	570	8	12	0.733	[0.715 - 0.752]
934	BME_RS07415		replicative DNA helicase	forward	1531456	1506	14	31	0.619	[0.579 - 0.659]
935	BME_RS07420	radA	DNA repair protein RadA	forward	1532989	1404	20	51	0.771	[0.753 - 0.789]
936	BME_RS07425		CvpA family protein	forward	1534518	579	10	16	0.537	[0.498 - 0.575]
937	BME_RS07430		amidophosphoribosyltransferase	forward	1535378	1491	16	38	0.355	[0.304 - 0.405]
938	BME_RS07435		SDR family NAD(P)-dependent oxidoreductase	forward	1536910	768	11	27	0.272	[0.224 - 0.32]
939	BME_RS07440	pssA	CDP-diacylglycerol--serine O-phosphatidyltransferase	reverse	1537762	837	10	27	0.468	[0.429 - 0.508]
940	BME_RS07445		phosphatidylserine decarboxylase	reverse	1538603	756	11	22	0.754	[0.737 - 0.77]
941	BME_RS07450		ABC transporter ATP-binding protein/permease	reverse	1539406	1887	19	52	0.758	[0.74 - 0.777]
942	BME_RS07455		LysM peptidoglycan-binding domain-containing protein	reverse	1541495	1215	20	78	0.756	[0.729 - 0.783]
943	BME_RS07460		MliC family protein	reverse	1542896	366	10	12	0.293	[0.245 - 0.341]
944	BME_RS07465		TIGR00730 family Rossman fold protein	forward	1543391	603	12	17	0.776	[0.758 - 0.794]
945	BME_RS07470		class I SAM-dependent RNA methyltransferase	reverse	1544097	1248	19	45	0.776	[0.758 - 0.795]
946	BME_RS07475		TlyA family RNA methyltransferase	reverse	1545341	762	12	29	0.526	[0.482 - 0.569]
947	BME_RS07480	dxs	1-deoxy-D-xylulose-5-phosphate synthase	reverse	1546108	1932	29	74	0.84	[0.822 - 0.858]
948	BME_RS07500		DedA family protein	forward	1550474	519	6	15	0.151	[0.112 - 0.19]
949	BME_RS07505		exodeoxyribonuclease VII small subunit	reverse	1550999	255	2	2	0.007	[0.0 - 0.016]
950	BME_RS07510		histone deacetylase family protein	reverse	1551258	951	17	35	0.612	[0.585 - 0.64]
951	BME_RS07515	ribB	3,4-dihydroxy-2-butanone-4-phosphate synthase	reverse	1552424	1116	22	53	0.819	[0.802 - 0.836]
952	BME_RS07520	aroC	chorismate synthase	reverse	1553675	1095	14	39	0.731	[0.712 - 0.749]
953	BME_RS07525		DUF1344 domain-containing protein	forward	1555043	252	2	2	0.007	[0.0 - 0.016]
954	BME_RS07535		hypothetical protein	reverse	1556193	213	4	4	0.396	[0.36 - 0.432]
955	BME_RS07555	fabI	enoyl-ACP reductase FabI	reverse	1558051	819	9	26	0.118	[0.082 - 0.154]
956	BME_RS07560		J domain-containing protein	reverse	1559013	942	12	34	0.468	[0.42 - 0.516]
957	BME_RS07570	pdxH	pyridoxamine 5'-phosphate oxidase	forward	1560842	612	5	20	0.056	[0.03 - 0.082]
958	BME_RS07575		4-hydroxybenzoate octaprenyltransferase	reverse	1561493	1002	11	29	0.535	[0.492 - 0.578]
959	BME_RS07580	purD	phosphoribosylamine--glycine ligase	forward	1562639	1284	17	41	0.655	[0.617 - 0.693]
960	BME_RS07595		crotonase/enoyl-CoA hydratase family protein	forward	1567184	753	11	21	0.733	[0.719 - 0.748]
961	BME_RS07605		ribbon-helix-helix protein, CopG family	forward	1568989	228	3	2	0.194	[0.152 - 0.236]
962	BME_RS07610		type II toxin-antitoxin system RelE/ParE family toxin	forward	1569213	318	3	2	0.382	[0.347 - 0.417]
963	BME_RS07615		FAD-binding oxidoreductase	reverse	1569568	1413	15	39	0.775	[0.758 - 0.792]
964	BME_RS07620		threonylcarbamoyl-AMP synthase	reverse	1571006	972	14	39	0.487	[0.45 - 0.525]
965	BME_RS07625		glycine--tRNA ligase subunit beta	reverse	1572110	2334	27	80	0.837	[0.82 - 0.854]
966	BME_RS07630		glycine--tRNA ligase subunit alpha	reverse	1574449	927	11	18	0.539	[0.508 - 0.569]
967	BME_RS07635		tetratricopeptide repeat protein	reverse	1575527	1866	22	71	0.808	[0.79 - 0.825]
968	BME_RS07640		polyprenyl synthetase family protein	reverse	1577696	1017	15	33	0.512	[0.473 - 0.552]
969	BME_RS07645		DUF2007 domain-containing protein	forward	1578981	228	5	5	0.02	[0.004 - 0.036]
970	BME_RS07650		tRNA1(Val) (adenine(37)-N6)-methyltransferase	forward	1579205	783	12	72	0.707	[0.692 - 0.722]
971	BME_RS07660		membrane protein	forward	1582954	186	4	5	0.209	[0.166 - 0.252]
972	BME_RS07665		4-(cytidine 5'-diphospho)-2-C-methyl-D-erythritol kinase	forward	1583169	900	18	32	0.602	[0.561 - 0.643]
973	BME_RS07680		PA0069 family radical SAM protein	forward	1585415	1167	18	33	0.771	[0.749 - 0.793]
974	BME_RS07685		ribonuclease HII	forward	1586758	663	15	35	0.739	[0.723 - 0.754]
975	BME_RS07690		F0F1 ATP synthase subunit B	reverse	1587543	480	9	15	0.729	[0.711 - 0.746]
976	BME_RS07695		F0F1 ATP synthase subunit B	reverse	1588033	627	10	17	0.568	[0.531 - 0.604]
977	BME_RS07700		F0F1 ATP synthase subunit C	reverse	1588831	228	2	1	0.447	[0.422 - 0.473]
978	BME_RS07705		F0F1 ATP synthase subunit A	reverse	1589126	750	9	15	0.486	[0.45 - 0.523]
979	BME_RS07710		ATP synthase subunit	reverse	1589983	399	6	11	0.606	[0.576 - 0.635]
980	BME_RS07725	der	ribosome biogenesis GTPase Der	reverse	1593853	1452	14	36	0.73	[0.715 - 0.745]
981	BME_RS07730		tetratricopeptide repeat protein	reverse	1595326	672	14	25	0.79	[0.771 - 0.809]
982	BME_RS07750		aromatic acid exporter family protein	reverse	1600093	1044	13	42	0.363	[0.32 - 0.407]
983	BME_RS07755		ArsC family reductase	reverse	1601474	351	8	15	0.624	[0.591 - 0.658]
984	BME_RS07760	ada	bifunctional DNA-binding transcriptional regulator/O6-methylguanine-DNA methyltransferase Ada	reverse	1602006	1086	18	42	0.758	[0.738 - 0.777]
985	BME_RS07780		transcriptional repressor	forward	1605828	459	10	21	0.521	[0.483 - 0.56]
986	BME_RS07785	ccoN	cytochrome-c oxidase, cbb3-type subunit I	forward	1606504	1626	17	39	0.762	[0.744 - 0.781]
987	BME_RS07800	ccoP	cytochrome-c oxidase, cbb3-type subunit III	forward	1609041	864	14	36	0.5	[0.461 - 0.539]
988	BME_RS07805	ccoG	cytochrome c oxidase accessory protein CcoG	forward	1610064	1551	16	31	0.752	[0.734 - 0.771]
989	BME_RS07810		FixH family protein	forward	1611614	498	7	17	0.519	[0.493 - 0.545]
990	BME_RS07830	guaD	guanine deaminase	reverse	1615733	1305	22	44	0.825	[0.806 - 0.844]
991	BME_RS07860		hypothetical protein	reverse	1624170	276	6	10	0.66	[0.643 - 0.677]
992	BME_RS07865	puuE	allantoinase PuuE	forward	1624712	1428	13	35	0.776	[0.759 - 0.793]
993	BME_RS07870		(S)-ureidoglycine aminohydrolase	forward	1626152	819	14	26	0.351	[0.3 - 0.401]
994	BME_RS07890		response regulator transcription factor	reverse	1630640	642	11	19	0.74	[0.722 - 0.758]
995	BME_RS07910		4-hydroxyproline epimerase	forward	1635328	1029	18	64	0.76	[0.733 - 0.787]
996	BME_RS07920	nspC	carboxynorspermidine decarboxylase	reverse	1638034	1098	18	39	0.809	[0.791 - 0.826]
997	BME_RS07930		ferredoxin--NADP reductase	forward	1639935	777	11	23	0.567	[0.541 - 0.593]
998	BME_RS07935	panB	3-methyl-2-oxobutanoate hydroxymethyltransferase	reverse	1640908	828	12	29	0.572	[0.535 - 0.609]
999	BME_RS07940		pantoate--beta-alanine ligase	reverse	1641737	882	11	52	0.753	[0.737 - 0.77]
1000	BME_RS07950		LrgB family protein	reverse	1644493	708	13	25	0.755	[0.735 - 0.775]
1001	BME_RS07960		LysR family transcriptional regulator	forward	1645728	891	11	35	0.758	[0.743 - 0.773]
1002	BME_RS07965		hypothetical protein	forward	1646709	186	4	6	0.41	[0.372 - 0.448]
1003	BME_RS07975		glycosyltransferase family 25 protein	forward	1647789	720	8	22	0.606	[0.581 - 0.63]
1004	BME_RS07980		polysaccharide deacetylase family protein	forward	1648517	702	9	23	0.64	[0.612 - 0.668]
1005	BME_RS07985	hemA	5-aminolevulinate synthase	forward	1649364	1278	17	35	0.81	[0.791 - 0.83]
1006	BME_RS07990	mscL	large conductance mechanosensitive channel protein MscL	reverse	1650717	417	10	12	0.695	[0.681 - 0.708]
1007	BME_RS16635		response regulator transcription factor	reverse	1655203	642	12	22	0.531	[0.494 - 0.568]
1008	BME_RS08005	pip	prolyl aminopeptidase	forward	1656074	951	8	21	0.572	[0.549 - 0.595]
1009	BME_RS08010		hypothetical protein	reverse	1657115	456	8	17	0.453	[0.416 - 0.49]
1010	BME_RS08015		DUF952 domain-containing protein	forward	1657824	354	8	10	0.476	[0.441 - 0.511]
1011	BME_RS08020		quinone-dependent dihydroorotate dehydrogenase	forward	1658174	1095	16	41	0.768	[0.749 - 0.786]
1012	BME_RS08025		MATE family efflux transporter	reverse	1659270	1371	18	36	0.772	[0.754 - 0.789]
1013	BME_RS08030		CAP domain-containing protein	reverse	1660812	483	8	16	0.163	[0.122 - 0.204]
1014	BME_RS08035		hypothetical protein	reverse	1661331	267	6	5	0.48	[0.456 - 0.504]
1015	BME_RS08040		GlxA family transcriptional regulator	reverse	1661684	1017	13	31	0.766	[0.75 - 0.783]
1016	BME_RS08045		2'-deoxycytidine 5'-triphosphate deaminase	reverse	1662791	1092	18	33	0.541	[0.503 - 0.579]
1017	BME_RS08055		O-succinylhomoserine sulfhydrylase	forward	1664309	1197	12	29	0.577	[0.541 - 0.613]
1018	BME_RS08060	apaG	Co2+/Mg2+ efflux protein ApaG	forward	1665874	393	12	15	0.743	[0.722 - 0.763]
1019	BME_RS08070	argF	ornithine carbamoyltransferase	reverse	1667331	939	15	28	0.816	[0.797 - 0.836]
1020	BME_RS08075		aspartate aminotransferase family protein	reverse	1668274	1212	9	35	0.281	[0.233 - 0.328]
1021	BME_RS08080		GcrA family cell cycle regulator	forward	1670089	543	9	12	0.205	[0.161 - 0.249]
1022	BME_RS08100		transporter substrate-binding domain-containing protein	forward	1675262	843	12	28	0.77	[0.754 - 0.787]
1023	BME_RS17825		hypothetical protein	forward	1676534	168	5	15	0.52	[0.499 - 0.542]
1024	BME_RS08115	bepD	multidrug efflux RND transporter periplasmic adaptor subunit BepD	reverse	1679964	1194	19	50	0.813	[0.794 - 0.833]
1025	BME_RS08120		TetR family transcriptional regulator	forward	1681330	630	11	26	0.713	[0.698 - 0.727]
1026	BME_RS08125		long-chain fatty acid--CoA ligase	forward	1682310	1746	15	50	0.797	[0.777 - 0.817]
1027	BME_RS08140		HAD family hydrolase	reverse	1684924	750	10	28	0.582	[0.551 - 0.613]
1028	BME_RS08145		succinylglutamate desuccinylase/aspartoacylase family protein	reverse	1685670	1062	16	28	0.719	[0.706 - 0.732]
1029	BME_RS08150	pgi	glucose-6-phosphate isomerase	reverse	1686967	1650	17	35	0.81	[0.792 - 0.828]
1030	BME_RS08155		carbon monoxide dehydrogenase subunit G	forward	1688767	453	7	15	0.178	[0.136 - 0.22]
1031	BME_RS08165	preA	NAD-dependent dihydropyrimidine dehydrogenase subunit PreA	forward	1690907	1311	16	41	0.779	[0.757 - 0.8]
1032	BME_RS08180		Zn-dependent hydrolase	forward	1693550	1248	16	45	0.837	[0.821 - 0.854]
1033	BME_RS08190		efflux RND transporter permease subunit	reverse	1696441	3132	31	157	0.871	[0.857 - 0.885]
1034	BME_RS08210	ureG	urease accessory protein UreG	reverse	1703005	627	11	17	0.26	[0.214 - 0.306]
1035	BME_RS08215		urease accessory protein UreF	reverse	1703628	687	12	34	0.767	[0.753 - 0.781]
1036	BME_RS08230		urease subunit beta	reverse	1706548	306	3	5	0.01	[0.0 - 0.021]
1037	BME_RS08240		urease subunit gamma	reverse	1707020	261	5	8	0.418	[0.379 - 0.456]
1038	BME_RS08290	murA	UDP-N-acetylglucosamine 1-carboxyvinyltransferase	forward	1717470	1290	13	26	0.768	[0.751 - 0.785]
1039	BME_RS08295		DUF2948 family protein	forward	1719030	441	7	6	0.695	[0.681 - 0.708]
1040	BME_RS08300	hisD	histidinol dehydrogenase	forward	1719545	1293	18	40	0.767	[0.75 - 0.785]
1041	BME_RS08305		UPF0262 family protein	forward	1720844	483	11	17	0.504	[0.473 - 0.536]
1042	BME_RS08310		low molecular weight phosphatase family protein	forward	1721333	474	8	13	0.505	[0.476 - 0.534]
1043	BME_RS08315	infA	translation initiation factor IF-1	forward	1721918	219	6	6	0.659	[0.648 - 0.67]
1044	BME_RS08320		Maf-like protein	forward	1722170	627	8	19	0.503	[0.477 - 0.529]
1045	BME_RS08325	yacG	DNA gyrase inhibitor YacG	forward	1722806	216	5	8	0.632	[0.609 - 0.655]
1046	BME_RS08465		hypothetical protein	forward	1744933	198	2	1	0.003	[0.0 - 0.01]
1047	BME_RS08475		L-fuconate dehydratase	reverse	1746115	1278	12	30	0.733	[0.715 - 0.751]
1048	BME_RS08480		fumarylacetoacetate hydrolase family protein	reverse	1747406	846	18	27	0.794	[0.777 - 0.811]
1049	BME_RS08485		SDR family oxidoreductase	reverse	1748292	735	13	30	0.24	[0.194 - 0.286]
1050	BME_RS08505		mandelate racemase/muconate lactonizing enzyme family protein	reverse	1750544	1119	17	62	0.76	[0.742 - 0.777]
1051	BME_RS08510	ugpC	sn-glycerol-3-phosphate ABC transporter ATP-binding protein UgpC	reverse	1751665	1092	19	32	0.764	[0.745 - 0.782]
1052	BME_RS08515		carbohydrate ABC transporter permease	reverse	1752764	876	15	22	0.766	[0.746 - 0.786]
1053	BME_RS08520		sugar ABC transporter permease	reverse	1753642	894	19	32	0.649	[0.61 - 0.688]
1054	BME_RS08525		sugar ABC transporter substrate-binding protein	reverse	1754626	1320	15	44	0.685	[0.653 - 0.716]
1055	BME_RS08550		sarcosine oxidase subunit delta	reverse	1761420	306	5	7	0.158	[0.118 - 0.197]
1056	BME_RS08560		Glu/Leu/Phe/Val dehydrogenase	forward	1763324	1266	14	27	0.742	[0.716 - 0.767]
1057	BME_RS08570		ABC transporter substrate-binding protein	forward	1765714	930	11	24	0.194	[0.151 - 0.238]
1058	BME_RS08575		ABC transporter permease	forward	1766665	1212	21	53	0.435	[0.385 - 0.486]
1059	BME_RS08580		ABC transporter ATP-binding protein	forward	1767873	939	19	55	0.732	[0.71 - 0.753]
1060	BME_RS08585		ABC transporter permease	forward	1768808	747	13	34	0.76	[0.74 - 0.779]
1061	BME_RS08600		bifunctional diguanylate cyclase/phosphodiesterase	reverse	1772494	2112	29	67	0.842	[0.823 - 0.862]
1062	BME_RS08605	thiD	bifunctional hydroxymethylpyrimidine kinase/phosphomethylpyrimidine kinase	forward	1775034	876	16	31	0.665	[0.63 - 0.7]
1063	BME_RS08610	thiO	glycine oxidase ThiO	forward	1775909	1005	17	52	0.779	[0.758 - 0.799]
1064	BME_RS08615	thiS	sulfur carrier protein ThiS	forward	1776910	198	3	8	0.369	[0.332 - 0.405]
1065	BME_RS08620		thiazole synthase	forward	1777109	771	15	29	0.729	[0.709 - 0.748]
1066	BME_RS08625		thiamine phosphate synthase	forward	1777876	612	7	24	0.464	[0.434 - 0.495]
1067	BME_RS08630		ABC transporter substrate-binding protein	forward	1778511	969	15	41	0.746	[0.724 - 0.769]
1068	BME_RS08635	tenA	thiaminase II	forward	1779476	699	15	32	0.769	[0.746 - 0.792]
1069	BME_RS08665		zinc-dependent alcohol dehydrogenase	reverse	1786442	1026	12	20	0.249	[0.202 - 0.296]
1070	BME_RS08705	cysQ	3'(2'),5'-bisphosphate nucleotidase CysQ	reverse	1795507	846	10	42	0.531	[0.505 - 0.557]
1071	BME_RS08710	cysN	sulfate adenylyltransferase subunit CysN	reverse	1796355	1935	25	70	0.802	[0.785 - 0.82]
1072	BME_RS08715	cysD	sulfate adenylyltransferase subunit CysD	reverse	1798289	921	12	21	0.791	[0.779 - 0.803]
1073	BME_RS08720		aspartate aminotransferase family protein	reverse	1799594	1371	18	45	0.491	[0.446 - 0.536]
1074	BME_RS08725		LuxR family transcriptional regulator	reverse	1801079	708	8	16	0.407	[0.362 - 0.452]
1075	BME_RS08735		BA14K family protein	forward	1806206	390	7	10	0.415	[0.371 - 0.459]
1076	BME_RS08740		hypothetical protein	reverse	1806648	246	3	3	0.023	[0.006 - 0.04]
1077	BME_RS08745		methylated-DNA--[protein]-cysteine S-methyltransferase	forward	1807151	579	8	22	0.703	[0.684 - 0.721]
1078	BME_RS08750		Dabb family protein	reverse	1807730	294	3	5	0.01	[0.0 - 0.021]
1079	BME_RS08755		DUF934 domain-containing protein	reverse	1808091	525	7	14	0.065	[0.037 - 0.093]
1080	BME_RS08770		DUF2849 domain-containing protein	reverse	1811111	303	9	10	0.4	[0.356 - 0.444]
1081	BME_RS08785	rsmI	16S rRNA (cytidine(1402)-2'-O)-methyltransferase	reverse	1813461	912	10	41	0.439	[0.395 - 0.484]
1082	BME_RS08790		coproporphyrinogen III oxidase	reverse	1814384	1215	16	30	0.748	[0.732 - 0.765]
1083	BME_RS08795	rdgB	RdgB/HAM1 family non-canonical purine NTP pyrophosphatase	reverse	1815595	663	8	17	0.121	[0.085 - 0.157]
1084	BME_RS17605		VOC family protein	reverse	1816260	258	4	6	0.498	[0.464 - 0.532]
1085	BME_RS08810	rph	ribonuclease PH	reverse	1816837	717	7	17	0.646	[0.618 - 0.674]
1086	BME_RS08815	hrcA	heat-inducible transcriptional repressor HrcA	forward	1817721	1125	16	23	0.733	[0.719 - 0.747]
1087	BME_RS08825		trimeric intracellular cation channel family protein	forward	1819764	657	16	30	0.8	[0.782 - 0.817]
1088	BME_RS08830		adenosine kinase	reverse	1820439	993	19	39	0.74	[0.713 - 0.768]
1089	BME_RS16750		hypothetical protein	forward	1821434	261	6	6	0.091	[0.059 - 0.123]
1090	BME_RS08835		sulfate transporter family protein	forward	1821691	714	13	31	0.358	[0.314 - 0.403]
1091	BME_RS08840	nth	endonuclease III	reverse	1822445	747	9	15	0.76	[0.743 - 0.777]
1092	BME_RS08850		Hsp20 family protein	forward	1824065	423	8	9	0.584	[0.556 - 0.612]
1093	BME_RS08855		DUF1150 family protein	forward	1824593	246	3	3	0.01	[0.0 - 0.021]
1094	BME_RS08860	ptsN	PTS IIA-like nitrogen regulatory protein PtsN	reverse	1824919	465	8	10	0.394	[0.356 - 0.431]
1095	BME_RS08865	raiA	ribosome-associated translation inhibitor RaiA	reverse	1825486	594	11	11	0.512	[0.48 - 0.545]
1096	BME_RS08870	rpoN	RNA polymerase factor sigma-54	reverse	1826829	1503	20	59	0.764	[0.742 - 0.786]
1097	BME_RS08875	lptB	LPS export ABC transporter ATP-binding protein	reverse	1828627	738	9	17	0.389	[0.345 - 0.433]
1098	BME_RS08880		LptA/OstA family protein	reverse	1829472	651	7	16	0.731	[0.716 - 0.746]
1099	BME_RS08885	lptC	LPS export ABC transporter periplasmic protein LptC	reverse	1830410	723	15	21	0.8	[0.781 - 0.819]
1100	BME_RS08890	sppA	signal peptide peptidase SppA	forward	1831594	984	18	38	0.756	[0.732 - 0.779]
1101	BME_RS08895		integration host factor subunit beta	forward	1832624	285	8	11	0.682	[0.667 - 0.697]
1102	BME_RS08900		LapA family protein	forward	1832918	324	5	7	0.096	[0.062 - 0.13]
1103	BME_RS08910		RNA methyltransferase	forward	1834495	894	18	25	0.828	[0.814 - 0.842]
1104	BME_RS08915		signal peptidase II	forward	1835390	483	7	11	0.049	[0.025 - 0.074]
1105	BME_RS08920		GNAT family N-acetyltransferase	forward	1836146	894	10	29	0.731	[0.716 - 0.746]
1106	BME_RS08925	mutS	DNA mismatch repair protein MutS	reverse	1837345	2733	23	65	0.79	[0.769 - 0.811]
1107	BME_RS08940		[protein-PII] uridylyltransferase	forward	1842670	2805	26	61	0.811	[0.79 - 0.832]
1108	BME_RS08945	murJ	murein biosynthesis integral membrane protein MurJ	forward	1845488	1590	19	47	0.763	[0.741 - 0.785]
1109	BME_RS08950	trpS	tryptophan--tRNA ligase	forward	1847174	1068	16	30	0.767	[0.747 - 0.787]
1110	BME_RS08955		universal stress protein	forward	1848248	540	6	7	0.379	[0.335 - 0.423]
1111	BME_RS08960		NifU family protein	forward	1848896	573	13	13	0.368	[0.319 - 0.417]
1112	BME_RS08965		L,D-transpeptidase	reverse	1849558	621	9	17	0.66	[0.634 - 0.686]
1113	BME_RS08970		MmcB family DNA repair protein	forward	1850448	495	6	11	0.687	[0.671 - 0.703]
1114	BME_RS08975	regA	global response regulator transcription factor RegA	reverse	1850948	564	6	16	0.692	[0.678 - 0.705]
1115	BME_RS08995		hypothetical protein	reverse	1854325	582	14	28	0.709	[0.695 - 0.723]
1116	BME_RS09030	gyrB	DNA topoisomerase (ATP-hydrolyzing) subunit B	forward	1860624	2442	20	60	0.803	[0.786 - 0.821]
1117	BME_RS09040	polA	DNA polymerase I	reverse	1865183	2937	23	75	0.804	[0.786 - 0.822]
1118	BME_RS09050		ribonuclease D	forward	1870134	618	11	24	0.661	[0.633 - 0.689]
1119	BME_RS09055		porin family protein	forward	1870983	687	11	51	0.135	[0.097 - 0.173]
1120	BME_RS09060		porin family protein	forward	1871936	693	9	18	0.593	[0.556 - 0.629]
1121	BME_RS09065		penicillin-binding protein	forward	1872834	2292	26	74	0.846	[0.829 - 0.864]
1122	BME_RS09070		SDR family oxidoreductase	forward	1875246	807	14	25	0.26	[0.213 - 0.308]
1123	BME_RS09080		class I SAM-dependent methyltransferase	forward	1877092	789	11	13	0.582	[0.548 - 0.616]
1124	BME_RS09090	pncB	nicotinate phosphoribosyltransferase	reverse	1878862	1305	16	35	0.69	[0.657 - 0.724]
1125	BME_RS09100		sulfate/molybdate ABC transporter ATP-binding protein	reverse	1889245	1080	12	27	0.476	[0.432 - 0.521]
1126	BME_RS09110	cysT	sulfate ABC transporter permease subunit CysT	reverse	1891278	867	16	27	0.769	[0.748 - 0.791]
1127	BME_RS09115		sulfate ABC transporter substrate-binding protein	reverse	1892239	1029	15	23	0.778	[0.756 - 0.799]
1128	BME_RS09120		YdcF family protein	reverse	1893545	819	16	50	0.784	[0.766 - 0.801]
1129	BME_RS09130		DUF930 domain-containing protein	reverse	1895226	405	9	8	0.75	[0.737 - 0.762]
1130	BME_RS09135		Lrp/AsnC ligand binding domain-containing protein	forward	1896283	237	6	5	0.124	[0.087 - 0.16]
1131	BME_RS09150	ilvD	dihydroxy-acid dehydratase	forward	1897919	1836	22	67	0.703	[0.671 - 0.735]
1132	BME_RS09155		DsbE family thiol:disulfide interchange protein	reverse	1900003	612	11	39	0.596	[0.554 - 0.637]
1133	BME_RS09160	ccmD	heme exporter protein CcmD	reverse	1900611	174	5	7	0.111	[0.077 - 0.146]
1134	BME_RS09165		heme ABC transporter permease	reverse	1900781	789	13	26	0.7	[0.681 - 0.72]
1135	BME_RS09170	ccmB	heme exporter protein CcmB	reverse	1901624	666	10	27	0.521	[0.484 - 0.558]
1136	BME_RS09175	ccmA	heme ABC exporter ATP-binding protein CcmA	reverse	1902289	648	12	32	0.54	[0.502 - 0.578]
1137	BME_RS09180	acnA	aconitate hydratase AcnA	forward	1903280	2688	21	58	0.794	[0.772 - 0.815]
1138	BME_RS09185		thioredoxin family protein	forward	1906244	735	12	26	0.605	[0.564 - 0.645]
1139	BME_RS09190		DUF2794 domain-containing protein	forward	1907528	402	8	13	0.35	[0.306 - 0.394]
1140	BME_RS09200		Bax inhibitor-1/YccA family protein	reverse	1908603	738	10	18	0.549	[0.523 - 0.576]
1141	BME_RS09225	thpR	RNA 2',3'-cyclic phosphodiesterase	forward	1913903	591	7	19	0.427	[0.389 - 0.465]
1142	BME_RS09245		hypothetical protein	forward	1916316	603	8	11	0.45	[0.411 - 0.489]
1143	BME_RS09255	rlmN	23S rRNA (adenine(2503)-C(2))-methyltransferase RlmN	forward	1917178	1236	11	26	0.786	[0.77 - 0.802]
1144	BME_RS09260		hypothetical protein	forward	1918447	504	6	19	0.562	[0.539 - 0.585]
1145	BME_RS09270		argininosuccinate synthase	forward	1919800	1221	9	32	0.403	[0.358 - 0.448]
1146	BME_RS09305		hemolysin III family protein	reverse	1930651	657	10	59	0.331	[0.289 - 0.374]
1147	BME_RS09315		hypothetical protein	reverse	1932368	189	2	1	0.003	[0.0 - 0.01]
1148	BME_RS09320		hypothetical protein	reverse	1932722	210	5	6	0.436	[0.401 - 0.47]
1149	BME_RS09325		hypothetical protein	reverse	1932999	192	3	4	0.02	[0.004 - 0.036]
1150	BME_RS09330		fumarylacetoacetate hydrolase family protein	reverse	1933210	690	16	23	0.765	[0.748 - 0.783]
1151	BME_RS09335		nucleoside/nucleotide kinase family protein	reverse	1933999	699	10	12	0.716	[0.699 - 0.732]
1152	BME_RS09340		alpha/beta hydrolase	reverse	1934770	924	15	25	0.706	[0.69 - 0.722]
1153	BME_RS09345		LysR family transcriptional regulator	forward	1935818	894	16	31	0.748	[0.728 - 0.769]
1154	BME_RS09350		alpha-D-glucose phosphate-specific phosphoglucomutase	forward	1936927	1632	25	58	0.679	[0.643 - 0.715]
1155	BME_RS09360		VOC family protein	forward	1940099	396	9	17	0.707	[0.693 - 0.722]
1156	BME_RS09365		hypothetical protein	forward	1940747	399	12	19	0.731	[0.708 - 0.753]
1157	BME_RS09370		DUF1775 domain-containing protein	forward	1941280	1005	12	31	0.182	[0.14 - 0.224]
1158	BME_RS16825		hypothetical protein	forward	1942295	207	5	13	0.084	[0.053 - 0.115]
1159	BME_RS09375		hypothetical protein	forward	1942832	510	10	22	0.436	[0.397 - 0.476]
1160	BME_RS09380		hypothetical protein	forward	1943411	216	5	9	0.204	[0.16 - 0.248]
1161	BME_RS09395		outer membrane protein assembly factor	reverse	1949283	1920	21	52	0.816	[0.799 - 0.834]
1162	BME_RS09410	cyoC	cytochrome o ubiquinol oxidase subunit III	reverse	1953202	630	9	16	0.683	[0.668 - 0.699]
1163	BME_RS09425		molybdopterin-binding protein	forward	1957446	966	19	39	0.809	[0.793 - 0.825]
1164	BME_RS09430		cytochrome c family protein	reverse	1958456	609	8	12	0.686	[0.673 - 0.698]
1165	BME_RS09435		3-deoxy-manno-octulosonate cytidylyltransferase	forward	1959442	756	8	25	0.597	[0.567 - 0.626]
1166	BME_RS09440		prephenate dehydratase	forward	1960286	864	13	20	0.73	[0.714 - 0.745]
1167	BME_RS09450		HIT family protein	reverse	1962125	405	5	7	0.442	[0.403 - 0.481]
1168	BME_RS09455		DNA polymerase III subunit gamma/tau	forward	1962811	1809	21	46	0.727	[0.699 - 0.755]
1169	BME_RS09460		YbaB/EbfC family nucleoid-associated protein	forward	1964644	324	8	9	0.43	[0.386 - 0.473]
1170	BME_RS09465	recR	recombination protein RecR	forward	1965098	606	7	27	0.435	[0.392 - 0.478]
1171	BME_RS09475		LysR family transcriptional regulator	reverse	1967608	900	16	29	0.5	[0.455 - 0.545]
1172	BME_RS09480		YeiH family putative sulfate export transporter	forward	1968614	1020	14	39	0.72	[0.696 - 0.744]
1173	BME_RS09485	rpsA	30S ribosomal protein S1	reverse	1970051	1701	18	34	0.725	[0.705 - 0.745]
1174	BME_RS09490		(d)CMP kinase	reverse	1971967	660	13	24	0.724	[0.708 - 0.739]
1175	BME_RS09495	aroA	3-phosphoshikimate 1-carboxyvinyltransferase	reverse	1972623	1353	21	53	0.856	[0.843 - 0.868]
1176	BME_RS09500		TIGR02300 family protein	forward	1974360	384	7	7	0.119	[0.083 - 0.155]
1177	BME_RS09565		hypothetical protein	forward	1988011	201	3	4	0.37	[0.333 - 0.406]
1178	BME_RS09570		ABC transporter substrate-binding protein	forward	1988811	1869	14	50	0.787	[0.767 - 0.806]
1179	BME_RS09575		ABC transporter substrate-binding protein	forward	1990693	1839	33	95	0.836	[0.817 - 0.854]
1180	BME_RS09580		microcin C ABC transporter permease YejB	forward	1992643	1098	8	16	0.671	[0.647 - 0.696]
1181	BME_RS09585		ABC transporter permease	forward	1993740	1140	11	24	0.744	[0.726 - 0.762]
1182	BME_RS09590		ABC transporter ATP-binding protein	forward	1994903	1626	16	50	0.795	[0.777 - 0.813]
1183	BME_RS09595		glyoxylate/hydroxypyruvate reductase A	forward	1996525	957	17	36	0.751	[0.732 - 0.769]
1184	BME_RS09600		molybdopterin-synthase adenylyltransferase MoeB	reverse	1997498	783	12	23	0.794	[0.777 - 0.811]
1185	BME_RS09605	recF	DNA replication/repair protein RecF	reverse	1998318	1155	22	40	0.785	[0.768 - 0.802]
1186	BME_RS09610		DNA polymerase III subunit beta	reverse	1999654	1119	18	33	0.725	[0.698 - 0.751]
1187	BME_RS09620	rpsT	30S ribosomal protein S20	reverse	2003556	267	8	7	0.166	[0.126 - 0.207]
1188	BME_RS09630		enoyl-CoA hydratase	reverse	2004159	774	15	23	0.592	[0.556 - 0.628]
1189	BME_RS09640		pilus biosynthesis protein	forward	2006160	180	4	4	0.036	[0.015 - 0.058]
1190	BME_RS09645		leucyl aminopeptidase	forward	2006499	1383	22	58	0.81	[0.793 - 0.828]
1191	BME_RS09650		MarR family transcriptional regulator	forward	2007956	351	7	9	0.572	[0.544 - 0.6]
1192	BME_RS09655		C40 family peptidase	forward	2008303	873	14	28	0.757	[0.737 - 0.777]
1193	BME_RS09665		D-glycerate dehydrogenase	reverse	2009923	1005	17	46	0.775	[0.753 - 0.797]
1194	BME_RS09670		SH3 domain-containing protein	forward	2011278	546	16	22	0.732	[0.716 - 0.748]
1195	BME_RS09680		transcriptional repressor	reverse	2012813	438	2	3	0.007	[0.0 - 0.016]
1196	BME_RS09685	fabA	3-hydroxyacyl-[acyl-carrier-protein] dehydratase FabA	forward	2013502	519	7	7	0.043	[0.02 - 0.066]
1197	BME_RS09690	fabB	beta-ketoacyl-ACP synthase I	forward	2014186	1224	11	24	0.742	[0.725 - 0.76]
1198	BME_RS09695	fabI	enoyl-ACP reductase FabI	forward	2015424	819	8	15	0.252	[0.206 - 0.298]
1199	BME_RS09710	pnp	polyribonucleotide nucleotidyltransferase	reverse	2017424	2145	22	42	0.798	[0.777 - 0.819]
1200	BME_RS09715	rpsO	30S ribosomal protein S15	reverse	2019852	270	6	5	0.087	[0.056 - 0.119]
1201	BME_RS09720	truB	tRNA pseudouridine(55) synthase TruB	reverse	2020292	975	9	23	0.594	[0.559 - 0.628]
1202	BME_RS09725	rbfA	30S ribosome-binding factor RbfA	reverse	2021270	453	9	13	0.731	[0.711 - 0.75]
1203	BME_RS09740	nusA	transcription termination/antitermination protein NusA	reverse	2025990	1614	14	30	0.545	[0.499 - 0.591]
1204	BME_RS09745	rimP	ribosome maturation factor RimP	reverse	2027656	660	8	17	0.541	[0.511 - 0.571]
1205	BME_RS09750	trmB	tRNA (guanosine(46)-N7)-methyltransferase TrmB	reverse	2028495	702	14	23	0.809	[0.791 - 0.828]
1206	BME_RS09755		methionine adenosyltransferase	reverse	2029205	1266	16	25	0.762	[0.742 - 0.783]
1207	BME_RS09760		helix-turn-helix transcriptional regulator	reverse	2030697	414	5	5	0.068	[0.04 - 0.096]
1208	BME_RS09765	lnt	apolipoprotein N-acyltransferase	reverse	2031257	1599	16	43	0.758	[0.74 - 0.775]
1209	BME_RS09770		HlyC/CorC family transporter	reverse	2032852	1119	14	25	0.807	[0.788 - 0.826]
1210	BME_RS09775	ybeY	rRNA maturation RNase YbeY	reverse	2033973	507	8	14	0.242	[0.196 - 0.288]
1211	BME_RS09785	miaB	tRNA (N6-isopentenyl adenosine(37)-C2)-methylthiotransferase MiaB	reverse	2035836	1404	15	50	0.718	[0.704 - 0.733]
1212	BME_RS09790		1-acyl-sn-glycerol-3-phosphate acyltransferase	reverse	2037297	804	17	28	0.796	[0.776 - 0.816]
1213	BME_RS09795	rimI	ribosomal protein S18-alanine N-acetyltransferase	reverse	2038097	501	12	17	0.762	[0.741 - 0.783]
1214	BME_RS09800	tsaB	tRNA (adenosine(37)-N6)-threonylcarbamoyltransferase complex dimerization subunit type 1 TsaB	reverse	2038602	690	12	21	0.54	[0.506 - 0.574]
1215	BME_RS09805	dps	DNA starvation/stationary phase protection protein Dps	forward	2039574	498	7	11	0.227	[0.183 - 0.271]
1216	BME_RS09815		hypothetical protein	forward	2041604	282	5	4	0.471	[0.445 - 0.498]
1217	BME_RS09825	phoB	phosphate regulon transcriptional regulator PhoB	reverse	2043561	687	17	26	0.341	[0.292 - 0.39]
1218	BME_RS09830	phoU	phosphate signaling complex protein PhoU	reverse	2044365	723	10	11	0.416	[0.366 - 0.465]
1219	BME_RS09835		phosphate ABC transporter ATP-binding protein	reverse	2045153	822	11	14	0.502	[0.461 - 0.544]
1220	BME_RS09840	pstA	phosphate ABC transporter permease PstA	reverse	2045991	1311	17	39	0.759	[0.738 - 0.781]
1221	BME_RS09845	pstC	phosphate ABC transporter permease subunit PstC	reverse	2047301	1491	21	34	0.79	[0.772 - 0.809]
1222	BME_RS09850		substrate-binding domain-containing protein	reverse	2048933	1047	9	18	0.419	[0.38 - 0.457]
1223	BME_RS09855		YbaN family protein	reverse	2050134	417	6	15	0.315	[0.272 - 0.357]
1224	BME_RS16885		hypothetical protein	reverse	2050717	222	5	7	0.435	[0.406 - 0.465]
1225	BME_RS09860		septal ring lytic transglycosylase RlpA family protein	forward	2051094	357	8	8	0.479	[0.442 - 0.517]
1226	BME_RS09875	gshB	glutathione synthase	reverse	2054209	939	15	25	0.784	[0.766 - 0.803]
1227	BME_RS09885		DUF1330 domain-containing protein	reverse	2056308	288	10	10	0.687	[0.675 - 0.7]
1228	BME_RS09890	pyrF	orotidine-5'-phosphate decarboxylase	reverse	2056644	717	12	28	0.705	[0.689 - 0.721]
1229	BME_RS09895		methyltransferase domain-containing protein	reverse	2057570	600	12	22	0.792	[0.774 - 0.81]
1230	BME_RS09900	dnaJ	molecular chaperone DnaJ	reverse	2058290	1134	16	29	0.755	[0.739 - 0.771]
1231	BME_RS09910	dnaK	molecular chaperone DnaK	reverse	2059669	1914	20	44	0.785	[0.767 - 0.804]
1232	BME_RS09920		phenylalanine--tRNA ligase subunit beta	reverse	2062864	2415	25	74	0.83	[0.812 - 0.848]
1233	BME_RS09925	pheS	phenylalanine--tRNA ligase subunit alpha	reverse	2065300	1110	16	26	0.637	[0.598 - 0.675]
1234	BME_RS09935	rplT	50S ribosomal protein L20	reverse	2067478	405	4	7	0.389	[0.353 - 0.424]
1235	BME_RS09940	rpmI	50S ribosomal protein L35	reverse	2067910	201	7	6	0.273	[0.226 - 0.32]
1236	BME_RS09945		isoprenylcysteine carboxylmethyltransferase family protein	reverse	2068377	615	9	18	0.562	[0.531 - 0.593]
1237	BME_RS09950		translation initiation factor IF-3	reverse	2069120	537	7	13	0.461	[0.435 - 0.486]
1238	BME_RS09960		alpha/beta hydrolase	forward	2069956	792	10	17	0.678	[0.665 - 0.69]
1239	BME_RS09975		DUF2852 domain-containing protein	forward	2072242	300	7	12	0.103	[0.069 - 0.137]
1240	BME_RS09980		M48 family metallopeptidase	forward	2072650	762	14	23	0.704	[0.674 - 0.733]
1241	BME_RS09985		YdcF family protein	forward	2073408	636	13	21	0.755	[0.736 - 0.774]
1242	BME_RS09995	trpB	tryptophan synthase subunit beta	forward	2074716	1275	12	15	0.78	[0.762 - 0.799]
1243	BME_RS10000		hypothetical protein	forward	2075993	468	4	12	0.171	[0.13 - 0.212]
1244	BME_RS10005		tryptophan synthase subunit alpha	forward	2076457	840	15	27	0.736	[0.717 - 0.755]
1245	BME_RS10015		bifunctional folylpolyglutamate synthase/dihydrofolate synthase	forward	2078301	1293	8	22	0.226	[0.181 - 0.27]
1246	BME_RS10020	trxA	thioredoxin	reverse	2079807	324	3	2	0.384	[0.349 - 0.42]
1247	BME_RS10025	addA	double-strand break repair helicase AddA	reverse	2080312	3543	32	104	0.809	[0.791 - 0.827]
1248	BME_RS10030	addB	double-strand break repair protein AddB	reverse	2083851	3159	32	138	0.837	[0.816 - 0.858]
1249	BME_RS10040		bifunctional tRNA (adenosine(37)-N6)-threonylcarbamoyltransferase complex ATPase subunit type 1 TsaE/phosphotransferase	reverse	2087730	1536	16	53	0.613	[0.573 - 0.654]
1250	BME_RS10045		two-component sensor histidine kinase	reverse	2089280	2514	28	65	0.844	[0.829 - 0.859]
1251	BME_RS10050		adenosylhomocysteinase	reverse	2092244	1401	11	31	0.495	[0.454 - 0.536]
1252	BME_RS10055		HPr family phosphocarrier protein	reverse	2094022	315	5	14	0.096	[0.063 - 0.129]
1253	BME_RS10060		PTS sugar transporter subunit IIA	reverse	2094340	402	5	8	0.036	[0.015 - 0.058]
1254	BME_RS10065		HPr kinase/phosphorylase	reverse	2094993	480	12	24	0.491	[0.452 - 0.53]
1255	BME_RS10070		stimulus-sensing domain-containing protein	reverse	2095498	1806	20	48	0.8	[0.78 - 0.82]
1256	BME_RS10075		response regulator transcription factor	reverse	2097414	720	12	21	0.328	[0.279 - 0.377]
1257	BME_RS10085		hypothetical protein	forward	2100056	90	5	5	0.108	[0.074 - 0.142]
1258	BME_RS10090	arfB	aminoacyl-tRNA hydrolase	forward	2100244	450	8	15	0.173	[0.131 - 0.215]
1259	BME_RS10095		type I pantothenate kinase	reverse	2100756	969	7	16	0.527	[0.502 - 0.552]
1260	BME_RS10100		phosphoribosyl-ATP diphosphatase	reverse	2101739	324	3	2	0.068	[0.04 - 0.097]
1261	BME_RS10105	hisF	imidazole glycerol phosphate synthase subunit HisF	reverse	2102198	786	9	22	0.647	[0.619 - 0.675]
1262	BME_RS10110	hisA	1-(5-phosphoribosyl)-5-[(5- phosphoribosylamino)methylideneamino]imidazole-4- carboxamide isomerase	reverse	2102980	732	9	17	0.677	[0.657 - 0.698]
1263	BME_RS10115	hisH	imidazole glycerol phosphate synthase subunit HisH	reverse	2103716	651	15	34	0.827	[0.811 - 0.842]
1264	BME_RS10120		DUF2628 domain-containing protein	reverse	2104369	510	8	13	0.452	[0.418 - 0.487]
1265	BME_RS10125	hisB	imidazoleglycerol-phosphate dehydratase HisB	reverse	2104990	609	12	16	0.728	[0.712 - 0.744]
1266	BME_RS10130	hslV	ATP-dependent protease subunit HslV	forward	2105895	555	10	13	0.561	[0.53 - 0.592]
1267	BME_RS10135	hslU	ATP-dependent protease ATPase subunit HslU	forward	2106523	1305	18	35	0.821	[0.806 - 0.837]
1268	BME_RS10155		murein transglycosylase A	reverse	2109988	1110	12	33	0.74	[0.726 - 0.754]
1269	BME_RS10160		Tim44 domain-containing protein	reverse	2111161	696	15	22	0.741	[0.716 - 0.766]
1270	BME_RS10165	fxsA	membrane protein FxsA	forward	2112073	498	7	10	0.233	[0.188 - 0.278]
1271	BME_RS10170	secB	protein-export chaperone SecB	forward	2112690	492	9	12	0.173	[0.133 - 0.214]
1272	BME_RS10175	dnaQ	DNA polymerase III subunit epsilon	reverse	2113240	705	16	32	0.733	[0.714 - 0.752]
1273	BME_RS10180		dephospho-CoA kinase	reverse	2113986	603	9	19	0.551	[0.519 - 0.584]
1274	BME_RS10185		shikimate dehydrogenase	reverse	2114585	870	18	35	0.811	[0.795 - 0.826]
1275	BME_RS10195		kinase/pyrophosphorylase	reverse	2116043	840	15	26	0.706	[0.68 - 0.732]
1276	BME_RS10220	modB	molybdate ABC transporter permease subunit	reverse	2138	687	12	27	0.231	[0.185 - 0.276]
1277	BME_RS10225	modA	molybdate ABC transporter substrate-binding protein	reverse	2835	756	14	22	0.766	[0.749 - 0.783]
1278	BME_RS10255		M3 family oligoendopeptidase	forward	10452	1863	23	56	0.824	[0.805 - 0.843]
1279	BME_RS10260		aminodeoxychorismate synthase component I	forward	12324	1170	21	39	0.826	[0.809 - 0.842]
1280	BME_RS10275		hypothetical protein	forward	15807	381	3	9	0.384	[0.349 - 0.419]
1281	BME_RS10280		ferrochelatase	forward	16325	1059	12	25	0.724	[0.706 - 0.742]
1282	BME_RS10285		SPFH/Band 7/PHB domain protein	forward	17516	987	17	38	0.735	[0.712 - 0.759]
1283	BME_RS10295		KpsF/GutQ family sugar-phosphate isomerase	reverse	19081	1002	12	33	0.614	[0.574 - 0.653]
1284	BME_RS10300		outer membrane beta-barrel protein	forward	20223	1539	21	46	0.81	[0.793 - 0.828]
1285	BME_RS10305	galU	UTP--glucose-1-phosphate uridylyltransferase GalU	reverse	21814	894	11	21	0.647	[0.613 - 0.682]
1286	BME_RS10315		lytic transglycosylase domain-containing protein	forward	24861	717	13	24	0.702	[0.69 - 0.713]
1287	BME_RS10320		TrbC/VirB2 family protein	forward	26013	318	9	9	0.197	[0.153 - 0.24]
1288	BME_RS10325		type IV secretion system protein virB3	forward	26344	351	6	17	0.501	[0.47 - 0.532]
1289	BME_RS10330		VirB4 family type IV secretion/conjugal transfer ATPase	forward	26694	2496	20	91	0.804	[0.783 - 0.824]
1290	BME_RS10335	virB5	P-type DNA transfer protein VirB5	forward	29194	717	17	59	0.635	[0.596 - 0.674]
1291	BME_RS10340		type IV secretion system protein VirB6	forward	30094	1044	14	54	0.712	[0.685 - 0.738]
1292	BME_RS10345		lipoprotein	forward	31301	174	5	10	0.02	[0.004 - 0.036]
1293	BME_RS10350		virB8 family protein	forward	31477	720	8	41	0.727	[0.713 - 0.741]
1294	BME_RS10355	virB9	P-type conjugative transfer protein VirB9	forward	32206	858	11	45	0.225	[0.18 - 0.27]
1295	BME_RS10370		OmpA family protein	forward	35417	519	12	19	0.775	[0.756 - 0.794]
1296	BME_RS10380		amino acid permease	forward	37556	1404	21	50	0.774	[0.752 - 0.795]
1297	BME_RS10385		glutamate synthase subunit beta	reverse	39004	1455	18	39	0.742	[0.717 - 0.766]
1298	BME_RS10390	gltB	glutamate synthase large subunit	reverse	40540	4752	43	145	0.885	[0.871 - 0.9]
1299	BME_RS10400		Hsp20 family protein	reverse	47121	471	8	12	0.603	[0.568 - 0.638]
1300	BME_RS10405		hypothetical protein	forward	48155	399	8	9	0.112	[0.077 - 0.147]
1301	BME_RS10410		alpha/beta hydrolase	forward	48903	996	15	41	0.608	[0.577 - 0.64]
1302	BME_RS10415	hisN	histidinol-phosphatase	reverse	49949	777	17	19	0.514	[0.491 - 0.536]
1303	BME_RS10420		N-formylglutamate amidohydrolase	reverse	50878	891	13	25	0.527	[0.487 - 0.567]
1304	BME_RS10425		response regulator	forward	52087	363	4	4	0.043	[0.02 - 0.066]
1305	BME_RS10435		response regulator transcription factor	reverse	52835	639	6	13	0.23	[0.186 - 0.275]
1306	BME_RS10440		two-component sensor histidine kinase	reverse	53470	1071	11	25	0.539	[0.495 - 0.583]
1307	BME_RS10445		MgtC/SapB family protein	reverse	54615	717	11	27	0.572	[0.541 - 0.604]
1308	BME_RS10450		hypothetical protein	reverse	55333	204	5	12	0.521	[0.494 - 0.548]
1309	BME_RS10460	mgtA	magnesium-translocating P-type ATPase	reverse	56102	2718	21	69	0.793	[0.771 - 0.815]
1310	BME_RS10470		shikimate dehydrogenase	reverse	59745	786	10	34	0.221	[0.175 - 0.267]
1311	BME_RS10490		SDR family oxidoreductase	reverse	64984	738	15	23	0.772	[0.754 - 0.789]
1312	BME_RS10500		ABC transporter ATP-binding protein	reverse	66259	717	11	14	0.759	[0.744 - 0.774]
1313	BME_RS10530		FadR family transcriptional regulator	forward	71524	741	8	13	0.683	[0.673 - 0.693]
1314	BME_RS10535		DUF1109 family protein	reverse	72310	636	16	27	0.76	[0.737 - 0.783]
1315	BME_RS10550		cytochrome b/b6 domain-containing protein	forward	73990	810	14	23	0.576	[0.534 - 0.619]
1316	BME_RS10555		molybdopterin-dependent oxidoreductase	forward	74796	789	12	23	0.546	[0.513 - 0.58]
1317	BME_RS10570		(2,3-dihydroxybenzoyl)adenylate synthase	forward	78395	1620	25	44	0.854	[0.837 - 0.871]
1318	BME_RS10580	dhbA	2,3-dihydro-2,3-dihydroxybenzoate dehydrogenase	forward	80938	777	15	24	0.762	[0.743 - 0.78]
1319	BME_RS10620		nucleoside hydrolase	forward	88068	936	21	47	0.797	[0.776 - 0.817]
1320	BME_RS16960		hypothetical protein	forward	90332	201	6	11	0.085	[0.053 - 0.117]
1321	BME_RS10640	repB	plasmid partitioning protein RepB	reverse	92331	987	12	27	0.567	[0.531 - 0.602]
1322	BME_RS10645	repA	plasmid partitioning protein RepA	reverse	93382	1194	15	37	0.763	[0.742 - 0.784]
1323	BME_RS10655	hemN	oxygen-independent coproporphyrinogen III oxidase	forward	95477	1353	16	52	0.776	[0.754 - 0.797]
1324	BME_RS10665		ABC transporter ATP-binding protein	reverse	99078	729	11	21	0.508	[0.464 - 0.552]
1325	BME_RS10670		ABC transporter ATP-binding protein	reverse	99803	501	15	22	0.777	[0.759 - 0.794]
1326	BME_RS10690		helix-turn-helix transcriptional regulator	reverse	103911	804	26	43	0.819	[0.798 - 0.84]
1327	BME_RS10725		metallophosphoesterase	forward	112861	846	12	27	0.725	[0.706 - 0.743]
1328	BME_RS10730		ABC transporter ATP-binding protein	forward	113703	1173	15	43	0.802	[0.785 - 0.82]
1329	BME_RS10760		DUF1634 domain-containing protein	forward	119701	324	3	9	0.137	[0.1 - 0.173]
1330	BME_RS10780		ABC transporter substrate-binding protein	reverse	123461	1182	21	43	0.669	[0.632 - 0.707]
1331	BME_RS17845		aldehyde dehydrogenase family protein	reverse	126550	345	7	11	0.691	[0.68 - 0.702]
1332	BME_RS10805		Tm-1-like ATP-binding domain-containing protein	forward	130620	1257	21	42	0.795	[0.773 - 0.817]
1333	BME_RS10835		5-carboxymethyl-2-hydroxymuconate Delta-isomerase	forward	136807	393	7	9	0.705	[0.69 - 0.719]
1334	BME_RS10840	hpaE	5-carboxymethyl-2-hydroxymuconate semialdehyde dehydrogenase	forward	137269	1515	20	57	0.819	[0.803 - 0.835]
1335	BME_RS10860	hpaI	4-hydroxy-2-oxoheptanedioate aldolase	forward	141778	810	15	16	0.581	[0.542 - 0.62]
1336	BME_RS16975		hypothetical protein	reverse	142607	138	2	1	0.071	[0.043 - 0.1]
1337	BME_RS10875		helix-turn-helix domain-containing protein	reverse	144250	969	17	33	0.644	[0.608 - 0.679]
1338	BME_RS10895		saccharopine dehydrogenase NADP-binding domain-containing protein	forward	150378	1056	13	36	0.646	[0.614 - 0.678]
1339	BME_RS10920		hypothetical protein	forward	165250	681	10	31	0.695	[0.674 - 0.717]
1340	BME_RS10945		response regulator transcription factor	forward	170441	684	12	16	0.677	[0.641 - 0.713]
1341	BME_RS10965	flaF	flagellar biosynthesis regulator FlaF	forward	175488	345	7	8	0.73	[0.715 - 0.744]
1342	BME_RS10970	flbT	flagellar biosynthesis repressor FlbT	forward	175834	459	8	10	0.524	[0.499 - 0.55]
1343	BME_RS10975	flgD	flagellar hook assembly protein FlgD	forward	176289	414	5	10	0.172	[0.131 - 0.213]
1344	BME_RS10980	fliQ	flagellar biosynthetic protein FliQ	forward	176714	267	5	7	0.485	[0.449 - 0.521]
1345	BME_RS11005		rod-binding protein	forward	180497	591	9	19	0.709	[0.692 - 0.726]
1346	BME_RS11015		hypothetical protein	forward	181687	528	7	22	0.186	[0.144 - 0.229]
1347	BME_RS11035		metal ABC transporter ATP-binding protein	reverse	183913	897	12	30	0.713	[0.688 - 0.739]
1348	BME_RS11040	znuA	zinc ABC transporter substrate-binding protein ZnuA	forward	185036	1005	16	43	0.73	[0.711 - 0.75]
1349	BME_RS11045		zinc metallochaperone GTPase ZigA	forward	186207	1203	12	38	0.736	[0.723 - 0.749]
1350	BME_RS11320		hypothetical protein	forward	244357	324	8	11	0.726	[0.714 - 0.738]
1351	BME_RS11325	msrA	peptide-methionine (S)-S-oxide reductase MsrA	forward	244703	657	11	25	0.628	[0.594 - 0.662]
1352	BME_RS11330		protein SlyX	reverse	245372	207	6	6	0.14	[0.101 - 0.178]
1353	BME_RS11335	upp	uracil phosphoribosyltransferase	reverse	245689	627	10	42	0.76	[0.746 - 0.774]
1354	BME_RS11340	ubiE	bifunctional demethylmenaquinone methyltransferase/2-methoxy-6-polyprenyl-1,4-benzoquinol methylase UbiE	forward	246626	810	13	16	0.479	[0.434 - 0.523]
1355	BME_RS11345	ubiB	2-polyprenylphenol 6-hydroxylase	forward	247484	1584	14	49	0.555	[0.516 - 0.594]
1356	BME_RS11350	coaBC	bifunctional phosphopantothenoylcysteine decarboxylase/phosphopantothenate--cysteine ligase CoaBC	forward	249098	1221	20	37	0.596	[0.555 - 0.638]
1357	BME_RS11365	cls	cardiolipin synthase	forward	252788	1461	16	43	0.626	[0.598 - 0.654]
1358	BME_RS11370		endonuclease/exonuclease/phosphatase family protein	reverse	254258	858	14	22	0.577	[0.548 - 0.605]
1359	BME_RS11380		lysoplasmalogenase	reverse	256675	720	15	29	0.694	[0.668 - 0.72]
1360	BME_RS11385		universal stress protein	reverse	257595	447	8	24	0.438	[0.401 - 0.475]
1361	BME_RS11390	bluB	5,6-dimethylbenzimidazole synthase	reverse	258238	624	7	16	0.49	[0.451 - 0.528]
1362	BME_RS11405		2,3-bisphosphoglycerate-dependent phosphoglycerate mutase	reverse	261542	621	10	12	0.544	[0.502 - 0.586]
1363	BME_RS11410		4-hydroxy-tetrahydrodipicolinate reductase	reverse	262199	840	13	23	0.781	[0.762 - 0.801]
1364	BME_RS11415		ABC transporter ATP-binding protein	reverse	263035	1830	21	43	0.787	[0.769 - 0.804]
1365	BME_RS11420		glucokinase	reverse	265091	1032	26	50	0.813	[0.796 - 0.831]
1366	BME_RS11425		methylglyoxal synthase	reverse	266203	378	7	9	0.128	[0.091 - 0.165]
1367	BME_RS11430	mepA	penicillin-insensitive murein endopeptidase	reverse	266733	945	20	66	0.8	[0.779 - 0.821]
1368	BME_RS11435		SDR family oxidoreductase	reverse	267756	870	17	32	0.758	[0.74 - 0.776]
1369	BME_RS11455		complex I NDUFA9 subunit family protein	reverse	271659	987	11	17	0.505	[0.461 - 0.548]
1370	BME_RS11460	lepA	elongation factor 4	forward	272809	1809	20	56	0.816	[0.797 - 0.835]
1371	BME_RS11465		GIY-YIG nuclease family protein	reverse	274866	282	4	12	0.304	[0.264 - 0.345]
1372	BME_RS11475		DNA recombination protein RmuC	reverse	275798	1224	13	45	0.776	[0.757 - 0.796]
1373	BME_RS11480		peptide deformylase	forward	277124	528	6	13	0.124	[0.087 - 0.16]
1374	BME_RS11485		methionyl-tRNA formyltransferase	forward	277651	921	18	35	0.788	[0.77 - 0.806]
1375	BME_RS11490	truA	tRNA pseudouridine(38-40) synthase TruA	forward	278575	756	9	20	0.697	[0.678 - 0.716]
1376	BME_RS11495		hypothetical protein	reverse	279505	606	8	20	0.134	[0.096 - 0.172]
1377	BME_RS11500	dapE	succinyl-diaminopimelate desuccinylase	reverse	280173	1188	17	29	0.736	[0.719 - 0.753]
1378	BME_RS11510	dapD	2,3,4,5-tetrahydropyridine-2,6-dicarboxylate N-succinyltransferase	reverse	282343	855	11	25	0.76	[0.737 - 0.784]
1379	BME_RS11515		LOG family protein	forward	283407	840	11	32	0.436	[0.401 - 0.47]
1380	BME_RS11520		pyrimidine 5'-nucleotidase	reverse	284308	705	11	56	0.603	[0.563 - 0.643]
1381	BME_RS11525	argB	acetylglutamate kinase	reverse	285086	891	15	27	0.773	[0.758 - 0.789]
1382	BME_RS11535	yidC	membrane protein insertase YidC	reverse	286992	1833	25	40	0.822	[0.798 - 0.845]
1383	BME_RS11545	rpmH	50S ribosomal protein L34	reverse	289289	135	2	1	0.007	[0.0 - 0.016]
1384	BME_RS17040		hypothetical protein	reverse	289424	225	4	5	0.143	[0.105 - 0.18]
1385	BME_RS11580		SDR family oxidoreductase	forward	295531	759	16	30	0.218	[0.173 - 0.264]
1386	BME_RS11590		ABC transporter permease	forward	297888	954	16	42	0.67	[0.644 - 0.697]
1387	BME_RS11595		ABC transporter permease	forward	298838	861	15	39	0.573	[0.536 - 0.609]
1388	BME_RS11600		ABC transporter ATP-binding protein	forward	299695	1026	23	52	0.665	[0.638 - 0.691]
1389	BME_RS11615		3'-5' exonuclease	reverse	303043	999	21	33	0.715	[0.686 - 0.744]
1390	BME_RS11635		glutathione S-transferase family protein	forward	308318	606	10	22	0.138	[0.099 - 0.176]
1391	BME_RS11645		hypothetical protein	forward	309645	408	8	17	0.767	[0.754 - 0.779]
1392	BME_RS11660		IclR family transcriptional regulator	reverse	313622	795	10	12	0.579	[0.555 - 0.604]
1393	BME_RS11685		RidA family protein	forward	319312	345	6	5	0.162	[0.121 - 0.203]
1394	BME_RS11690	msrQ	protein-methionine-sulfoxide reductase heme-binding subunit MsrQ	reverse	319864	663	10	35	0.517	[0.48 - 0.554]
1395	BME_RS11695	msrP	protein-methionine-sulfoxide reductase catalytic subunit MsrP	reverse	320528	960	15	32	0.786	[0.769 - 0.803]
1396	BME_RS11700		alpha/beta hydrolase	forward	321892	885	11	25	0.689	[0.676 - 0.701]
1397	BME_RS11715		creatininase family protein	reverse	325364	771	10	27	0.503	[0.459 - 0.547]
1398	BME_RS11730		LacI family DNA-binding transcriptional regulator	forward	326951	1020	15	26	0.741	[0.723 - 0.759]
1399	BME_RS11745		SDR family oxidoreductase	forward	330148	750	11	36	0.445	[0.401 - 0.489]
1400	BME_RS11775		NAD(P) transhydrogenase subunit alpha	forward	337988	420	14	33	0.522	[0.478 - 0.565]
1401	BME_RS11780		NAD(P)(+) transhydrogenase (Re/Si-specific) subunit beta	forward	338420	1401	10	34	0.465	[0.423 - 0.508]
1402	BME_RS11785		1-deoxy-D-ribulose 5-phosphate reductoisomerase	reverse	339914	1317	12	33	0.742	[0.725 - 0.76]
1403	BME_RS11790		HAD family phosphatase	forward	341426	672	6	17	0.357	[0.314 - 0.401]
1404	BME_RS11795		MaoC family dehydratase	forward	342172	477	6	7	0.368	[0.324 - 0.412]
1405	BME_RS11810		30S ribosomal protein S21	forward	344271	228	3	3	0.01	[0.0 - 0.021]
1406	BME_RS11815		tetratricopeptide repeat protein	forward	345022	888	11	27	0.541	[0.499 - 0.584]
1407	BME_RS11820		VOC family protein	forward	346001	408	8	14	0.484	[0.439 - 0.528]
1408	BME_RS11840		GMC family oxidoreductase N-terminal domain-containing protein	reverse	349660	1599	20	47	0.798	[0.78 - 0.815]
1409	BME_RS11850		branched-chain amino acid ABC transporter permease	reverse	352319	888	15	27	0.632	[0.597 - 0.668]
1410	BME_RS11860		ABC transporter ATP-binding protein	reverse	353929	816	15	27	0.568	[0.525 - 0.61]
1411	BME_RS11870		LysR family transcriptional regulator	forward	356227	915	18	33	0.462	[0.415 - 0.509]
1412	BME_RS11880		Lrp/AsnC family transcriptional regulator	reverse	357357	441	13	18	0.562	[0.533 - 0.591]
1413	BME_RS11890		amino acid ABC transporter substrate-binding protein	forward	361225	1020	13	29	0.765	[0.749 - 0.781]
1414	BME_RS11895		D-aminopeptidase	reverse	362275	1557	23	59	0.786	[0.766 - 0.805]
1415	BME_RS11920		hypothetical protein	forward	367258	993	11	29	0.733	[0.716 - 0.749]
1416	BME_RS11925		Gfo/Idh/MocA family oxidoreductase	forward	368259	936	12	25	0.495	[0.459 - 0.532]
1417	BME_RS11930		dihydroxy-acid dehydratase family protein	forward	369291	1806	19	60	0.764	[0.747 - 0.782]
1418	BME_RS11940		2-dehydro-3-deoxy-6-phosphogalactonate aldolase	forward	372037	633	12	24	0.728	[0.707 - 0.749]
1419	BME_RS11965		D-amino-acid transaminase	reverse	376945	882	13	44	0.756	[0.737 - 0.776]
1420	BME_RS11980	hutG	N-formylglutamate deformylase	reverse	380228	801	13	33	0.77	[0.753 - 0.788]
1421	BME_RS11995		formimidoylglutamate deiminase	forward	383937	1365	20	54	0.653	[0.613 - 0.693]
1422	BME_RS12000	hutC	histidine utilization repressor	forward	385313	744	9	14	0.732	[0.713 - 0.75]
1423	BME_RS12010		cupin domain-containing protein	forward	387601	549	11	24	0.774	[0.756 - 0.792]
1424	BME_RS12015		D-amino acid dehydrogenase	reverse	388192	1251	14	38	0.608	[0.567 - 0.649]
1425	BME_RS12020	alr	alanine racemase	reverse	389458	1200	23	47	0.751	[0.724 - 0.778]
1426	BME_RS12030		porin family protein	reverse	391513	855	18	39	0.785	[0.767 - 0.804]
1427	BME_RS12035		alpha-hydroxy-acid oxidizing protein	reverse	392646	1149	17	27	0.763	[0.744 - 0.781]
1428	BME_RS12045		hypothetical protein	forward	396305	300	8	8	0.631	[0.607 - 0.654]
1429	BME_RS12050		efflux RND transporter periplasmic adaptor subunit	forward	396836	1173	10	30	0.665	[0.634 - 0.697]
1430	BME_RS12065		GntR family transcriptional regulator	forward	402285	768	13	39	0.526	[0.482 - 0.57]
1431	BME_RS12070		SIS domain-containing protein	forward	403055	1032	28	53	0.546	[0.506 - 0.585]
1432	BME_RS12075	nagA	N-acetylglucosamine-6-phosphate deacetylase	forward	404083	1167	15	35	0.625	[0.584 - 0.665]
1433	BME_RS12080		sugar isomerase domain-containing protein	forward	405257	729	10	24	0.695	[0.681 - 0.71]
1434	BME_RS12085	purU	formyltetrahydrofolate deformylase	forward	406129	885	13	21	0.762	[0.742 - 0.782]
1435	BME_RS12115		helix-turn-helix transcriptional regulator	forward	414623	309	9	13	0.528	[0.486 - 0.57]
1436	BME_RS12125		Lrp/AsnC family transcriptional regulator	reverse	416128	438	9	13	0.558	[0.531 - 0.586]
1437	BME_RS12135		ornithine cyclodeaminase	forward	417655	1077	19	39	0.808	[0.788 - 0.829]
1438	BME_RS17670		hypothetical protein	reverse	419334	159	4	3	0.013	[0.0 - 0.026]
1439	BME_RS12155		prolyl-tRNA synthetase associated domain-containing protein	forward	420165	543	8	12	0.542	[0.506 - 0.578]
1440	BME_RS12160	trxA	thioredoxin	forward	420940	990	17	35	0.772	[0.751 - 0.792]
1441	BME_RS17125		hypothetical protein	reverse	423005	195	4	13	0.09	[0.058 - 0.121]
1442	BME_RS12175	leuB	3-isopropylmalate dehydrogenase	forward	423368	1113	11	22	0.738	[0.722 - 0.754]
1443	BME_RS12180		bifunctional transcriptional activator/DNA repair protein Ada	forward	424621	1053	21	51	0.823	[0.803 - 0.843]
1444	BME_RS12185		MFS transporter	reverse	425731	1899	23	58	0.812	[0.789 - 0.835]
1445	BME_RS12190		aspartate-semialdehyde dehydrogenase	forward	428152	1035	13	28	0.464	[0.425 - 0.502]
1446	BME_RS12195		MarR family transcriptional regulator	reverse	429250	456	9	17	0.167	[0.127 - 0.208]
1447	BME_RS12200		organic hydroperoxide resistance protein	forward	429911	423	8	18	0.106	[0.072 - 0.141]
1448	BME_RS12205		metallopeptidase family protein	reverse	430384	423	8	10	0.293	[0.245 - 0.341]
1449	BME_RS12210	leuD	3-isopropylmalate dehydratase small subunit	reverse	430892	606	6	13	0.404	[0.361 - 0.446]
1450	BME_RS12220		DUF1737 domain-containing protein	forward	432815	207	5	6	0.148	[0.109 - 0.186]
1451	BME_RS12225		VOC family protein	forward	433021	354	2	11	0.007	[0.0 - 0.017]
1452	BME_RS12230		M3 family metallopeptidase	reverse	433404	2049	17	84	0.686	[0.658 - 0.713]
1453	BME_RS12235	mgtE	magnesium transporter	forward	435778	1398	17	41	0.762	[0.743 - 0.78]
1454	BME_RS12240	typA	translational GTPase TypA	forward	437418	1827	18	45	0.758	[0.736 - 0.779]
1455	BME_RS12245		YigZ family protein	forward	439396	588	10	24	0.649	[0.626 - 0.673]
1456	BME_RS12255		class 1 fructose-bisphosphatase	forward	440417	1023	13	40	0.784	[0.766 - 0.802]
1457	BME_RS12260		fructose-bisphosphate aldolase class II	forward	441470	1065	13	30	0.778	[0.762 - 0.794]
1458	BME_RS12265		RpiB/LacA/LacB family sugar-phosphate isomerase	reverse	442601	456	5	17	0.165	[0.125 - 0.206]
1459	BME_RS12270		triose-phosphate isomerase	reverse	443068	771	14	30	0.741	[0.723 - 0.759]
1460	BME_RS12275		DeoR/GlpR transcriptional regulator	reverse	443851	765	11	29	0.551	[0.509 - 0.593]
1461	BME_RS12285		aminotransferase	reverse	445681	933	14	30	0.804	[0.786 - 0.822]
1462	BME_RS12290		glycerol-3-phosphate dehydrogenase	reverse	446621	1509	22	57	0.789	[0.768 - 0.81]
1463	BME_RS12300		DUF2291 family protein	forward	450439	657	9	17	0.467	[0.428 - 0.506]
1464	BME_RS12305		sugar ABC transporter ATP-binding protein	forward	451092	1545	22	47	0.817	[0.797 - 0.836]
1465	BME_RS12320		DeoR/GlpR transcriptional regulator	forward	454817	1026	22	45	0.792	[0.772 - 0.812]
1466	BME_RS12355		hypothetical protein	reverse	464173	447	9	21	0.627	[0.601 - 0.654]
1467	BME_RS12375		M48 family metallopeptidase	reverse	469122	741	7	11	0.119	[0.083 - 0.156]
1468	BME_RS12390		SAM-dependent DNA methyltransferase	reverse	474039	1527	14	23	0.694	[0.667 - 0.72]
1469	BME_RS12395		restriction endonuclease subunit S	reverse	475573	633	10	9	0.584	[0.544 - 0.623]
1470	BME_RS17850		hypothetical protein	forward	476366	141	2	1	0.003	[0.0 - 0.01]
1471	BME_RS17675		helix-turn-helix transcriptional regulator	reverse	478017	237	4	3	0.393	[0.357 - 0.429]
1472	BME_RS12415		hypothetical protein	forward	478443	330	6	7	0.407	[0.371 - 0.443]
1473	BME_RS12435		nitronate monooxygenase	reverse	480556	969	18	39	0.768	[0.75 - 0.786]
1474	BME_RS12445		hypothetical protein	forward	482031	1023	13	32	0.774	[0.756 - 0.792]
1475	BME_RS12460		TIGR02186 family protein	reverse	486671	825	19	43	0.349	[0.298 - 0.399]
1476	BME_RS12465		sulfite exporter TauE/SafE family protein	reverse	487497	921	6	16	0.632	[0.614 - 0.651]
1477	BME_RS12480		DUF190 domain-containing protein	reverse	492413	360	6	9	0.09	[0.058 - 0.122]
1478	BME_RS12485	crcB	fluoride efflux transporter CrcB	reverse	492788	414	11	29	0.721	[0.696 - 0.747]
1479	BME_RS12490	crcB	fluoride efflux transporter CrcB	reverse	493198	402	8	19	0.7	[0.679 - 0.721]
1480	BME_RS12505	uxuA	mannonate dehydratase	reverse	498325	1206	14	21	0.741	[0.725 - 0.757]
1481	BME_RS12510		GntR family transcriptional regulator	reverse	499591	774	12	12	0.681	[0.646 - 0.717]
1482	BME_RS12520		glucuronate isomerase	forward	501814	279	7	7	0.125	[0.088 - 0.162]
1483	BME_RS12545		ABC transporter permease	forward	506977	843	17	17	0.776	[0.759 - 0.794]
1484	BME_RS12575	nikD	nickel import ATP-binding protein NikD	forward	513506	789	15	24	0.75	[0.731 - 0.769]
1485	BME_RS12580	nikE	nickel import ATP-binding protein NikE	forward	514291	801	11	31	0.762	[0.745 - 0.778]
1486	BME_RS12605		acyl-CoA dehydrogenase C-terminal domain-containing protein	forward	518327	1794	12	76	0.696	[0.683 - 0.71]
1487	BME_RS12610		acetyl-CoA C-acetyltransferase	forward	520185	1209	15	37	0.795	[0.777 - 0.813]
1488	BME_RS12615		enoyl-CoA hydratase/isomerase family protein	forward	521409	2217	23	71	0.831	[0.811 - 0.852]
1489	BME_RS12620		helix-turn-helix transcriptional regulator	forward	523863	657	13	16	0.549	[0.506 - 0.592]
1490	BME_RS12630		lysine--tRNA ligase	reverse	525567	1656	25	62	0.833	[0.816 - 0.85]
1491	BME_RS12635		tellurite resistance TerB family protein	forward	527417	411	9	13	0.617	[0.583 - 0.651]
1492	BME_RS12645		hypothetical protein	reverse	528673	345	6	9	0.506	[0.468 - 0.545]
1493	BME_RS12655		ABC transporter permease	forward	531003	999	12	36	0.723	[0.704 - 0.741]
1494	BME_RS12675		pyrroline-5-carboxylate reductase	reverse	534416	816	14	33	0.689	[0.662 - 0.715]
1495	BME_RS12680	folD	bifunctional methylenetetrahydrofolate dehydrogenase/methenyltetrahydrofolate cyclohydrolase FolD	forward	535552	900	12	22	0.196	[0.153 - 0.24]
1496	BME_RS12690	pgl	6-phosphogluconolactonase	reverse	538402	699	5	15	0.03	[0.01 - 0.049]
1497	BME_RS12695	zwf	glucose-6-phosphate dehydrogenase	reverse	539229	1476	15	24	0.733	[0.713 - 0.752]
1498	BME_RS12700		SDR family oxidoreductase	forward	540975	750	14	21	0.76	[0.738 - 0.782]
1499	BME_RS12710		AzlD family protein	reverse	543284	300	6	8	0.672	[0.661 - 0.683]
1500	BME_RS12715		AzlC family ABC transporter permease	reverse	543580	741	15	22	0.72	[0.699 - 0.74]
1501	BME_RS12720		Lrp/AsnC family transcriptional regulator	forward	544702	459	7	8	0.695	[0.681 - 0.708]
1502	BME_RS12735		FAD-binding oxidoreductase	reverse	546956	1287	22	57	0.788	[0.769 - 0.807]
1503	BME_RS12745		glutamine synthetase	reverse	548694	1431	16	44	0.777	[0.759 - 0.795]
1504	BME_RS12755		DUF1127 domain-containing protein	reverse	550376	303	7	7	0.043	[0.02 - 0.066]
1505	BME_RS12765		exodeoxyribonuclease VII large subunit	forward	551882	1536	22	69	0.819	[0.799 - 0.839]
1506	BME_RS12770		glutamate--cysteine ligase	reverse	553483	1374	21	39	0.859	[0.846 - 0.872]
1507	BME_RS12790		DUF1656 domain-containing protein	forward	558555	210	5	6	0.043	[0.02 - 0.066]
1508	BME_RS12795		HlyD family secretion protein	forward	558761	858	12	28	0.733	[0.716 - 0.75]
1509	BME_RS12805		iron ABC transporter permease	forward	561200	1044	20	54	0.683	[0.658 - 0.708]
1510	BME_RS12820		RidA family protein	reverse	564988	372	9	16	0.691	[0.674 - 0.709]
1511	BME_RS12825		carbohydrate ABC transporter permease	reverse	565372	801	13	23	0.5	[0.453 - 0.548]
1512	BME_RS12850		MurR/RpiR family transcriptional regulator	forward	569810	882	12	28	0.687	[0.673 - 0.702]
1513	BME_RS12875		proline/glycine betaine ABC transporter permease	forward	574040	906	10	25	0.706	[0.69 - 0.723]
1514	BME_RS12880		glycine betaine ABC transporter substrate-binding protein	forward	574999	867	16	32	0.759	[0.741 - 0.776]
1515	BME_RS12885		DMT family transporter	reverse	575911	900	13	28	0.729	[0.711 - 0.747]
1516	BME_RS12890		BA14K family protein	reverse	577219	444	14	17	0.266	[0.218 - 0.315]
1517	BME_RS12895		iron-containing alcohol dehydrogenase	reverse	577844	1170	16	44	0.747	[0.73 - 0.764]
1518	BME_RS12910		MurR/RpiR family transcriptional regulator	forward	581460	843	13	26	0.717	[0.696 - 0.738]
1519	BME_RS12920		DUF1127 domain-containing protein	reverse	583821	147	5	14	0.381	[0.337 - 0.424]
1520	BME_RS12925	gcvT	glycine cleavage system aminomethyltransferase GcvT	forward	584621	1104	18	33	0.825	[0.809 - 0.841]
1521	BME_RS12930	gcvH	glycine cleavage system protein GcvH	forward	585730	369	5	8	0.115	[0.08 - 0.15]
1522	BME_RS12935	gcvP	aminomethyl-transferring glycine dehydrogenase	forward	586103	2799	27	94	0.827	[0.81 - 0.845]
1523	BME_RS12950		ABC transporter substrate-binding protein	forward	594501	1026	12	25	0.766	[0.742 - 0.791]
1524	BME_RS12955		iron ABC transporter permease	forward	595661	2226	26	88	0.831	[0.813 - 0.849]
1525	BME_RS12965		inositol monophosphatase family protein	forward	598965	801	20	35	0.807	[0.79 - 0.824]
1526	BME_RS12975	iolE	myo-inosose-2 dehydratase	reverse	600610	903	16	32	0.805	[0.789 - 0.82]
1527	BME_RS13005		hydrogen peroxide-inducible genes activator	reverse	608571	906	17	29	0.784	[0.765 - 0.803]
1528	BME_RS13010		peroxiredoxin	forward	609633	555	10	15	0.484	[0.44 - 0.528]
1529	BME_RS13030	cueO	multicopper oxidase CueO	forward	612861	1605	28	87	0.811	[0.792 - 0.83]
1530	BME_RS13035		superoxide dismutase family protein	forward	614738	522	9	24	0.559	[0.536 - 0.583]
1531	BME_RS13055		Fe(3+) ABC transporter substrate-binding protein	forward	618310	1017	11	35	0.719	[0.701 - 0.737]
1532	BME_RS13065		hypothetical protein	forward	621295	402	10	14	0.771	[0.755 - 0.787]
1533	BME_RS13070		TIGR01244 family phosphatase	reverse	621766	345	9	13	0.546	[0.516 - 0.575]
1534	BME_RS13080		6,7-dimethyl-8-ribityllumazine synthase	reverse	623030	477	10	23	0.673	[0.64 - 0.705]
1535	BME_RS13090		sugar ABC transporter permease	forward	625934	882	20	18	0.792	[0.775 - 0.809]
1536	BME_RS13115		RlmE family RNA methyltransferase	reverse	630997	723	9	22	0.547	[0.51 - 0.583]
1537	BME_RS13120		Ppx/GppA family phosphatase	reverse	631721	1530	30	66	0.837	[0.819 - 0.855]
1538	BME_RS13130		amino acid ABC transporter permease	reverse	634217	681	15	30	0.793	[0.773 - 0.813]
1539	BME_RS13135		amino acid ABC transporter substrate-binding protein	reverse	635077	774	12	27	0.741	[0.726 - 0.757]
1540	BME_RS13145		winged helix DNA-binding protein	forward	639876	609	15	32	0.768	[0.751 - 0.786]
1541	BME_RS13160		ABC transporter permease	reverse	642238	963	8	18	0.571	[0.548 - 0.595]
1542	BME_RS13175		DUF3775 domain-containing protein	reverse	646254	405	8	10	0.519	[0.493 - 0.545]
1543	BME_RS13215		nucleoside deaminase	forward	654284	600	14	23	0.665	[0.637 - 0.692]
1544	BME_RS13350		hypothetical protein	reverse	680714	282	5	8	0.231	[0.187 - 0.276]
1545	BME_RS13365		hypothetical protein	reverse	682139	198	7	9	0.432	[0.395 - 0.469]
1546	BME_RS13370		hypothetical protein	reverse	682483	189	4	10	0.562	[0.538 - 0.585]
1547	BME_RS13375		hypothetical protein	reverse	682816	306	7	7	0.159	[0.119 - 0.198]
1548	BME_RS13380		pyrimidine dimer DNA glycosylase/endonuclease V	forward	683262	378	12	16	0.604	[0.57 - 0.637]
1549	BME_RS13400		DNA polymerase IV	reverse	688149	1338	19	55	0.554	[0.515 - 0.592]
1550	BME_RS13410		DUF3572 domain-containing protein	reverse	690501	288	5	10	0.111	[0.077 - 0.146]
1551	BME_RS13415		response regulator	forward	690969	372	2	5	0.007	[0.0 - 0.016]
1552	BME_RS13425	rpmG	50S ribosomal protein L33	reverse	692953	168	4	3	0.152	[0.114 - 0.19]
1553	BME_RS13440		DUF983 domain-containing protein	reverse	695236	303	6	5	0.588	[0.562 - 0.615]
1554	BME_RS13445	rnr	ribonuclease R	reverse	695696	2352	33	83	0.847	[0.827 - 0.866]
1555	BME_RS13450	topA	type I DNA topoisomerase	reverse	698051	2634	32	85	0.889	[0.878 - 0.9]
1556	BME_RS17750		hypothetical protein	forward	700967	141	4	4	0.632	[0.616 - 0.649]
1557	BME_RS13465	plsY	glycerol-3-phosphate 1-O-acyltransferase PlsY	reverse	702295	606	12	24	0.759	[0.738 - 0.78]
1558	BME_RS13470		dihydroorotase	reverse	702975	1287	17	54	0.789	[0.771 - 0.808]
1559	BME_RS13475		aspartate carbamoyltransferase catalytic subunit	reverse	704258	969	15	28	0.791	[0.775 - 0.808]
1560	BME_RS13480		acyl-CoA dehydrogenase family protein	forward	705410	1629	12	44	0.523	[0.491 - 0.555]
1561	BME_RS13490		metal-dependent hydrolase	forward	707611	714	12	20	0.541	[0.503 - 0.579]
1562	BME_RS13495	gatC	Asp-tRNA(Asn)/Glu-tRNA(Gln) amidotransferase subunit GatC	forward	708419	288	7	10	0.357	[0.313 - 0.402]
1563	BME_RS13500	gatA	Asp-tRNA(Asn)/Glu-tRNA(Gln) amidotransferase subunit GatA	forward	708765	1482	24	52	0.831	[0.812 - 0.851]
1564	BME_RS17270		hypothetical protein	forward	710271	225	3	5	0.386	[0.349 - 0.422]
1565	BME_RS13510	parE	DNA topoisomerase IV subunit B	reverse	710668	2100	20	83	0.784	[0.765 - 0.803]
1566	BME_RS13515		EamA family transporter	forward	713072	930	18	41	0.758	[0.739 - 0.777]
1567	BME_RS13520	lipB	lipoyl(octanoyl) transferase LipB	reverse	714005	750	16	28	0.811	[0.798 - 0.824]
1568	BME_RS13525		PAS domain-containing protein	reverse	714927	1470	18	41	0.775	[0.758 - 0.792]
1569	BME_RS13530		BA14K family protein	forward	716636	501	10	21	0.544	[0.515 - 0.574]
1570	BME_RS13540		virulence factor family protein	reverse	717640	1413	18	48	0.781	[0.759 - 0.802]
1571	BME_RS13545	mprF	bifunctional lysylphosphatidylglycerol flippase/synthetase MprF	reverse	719049	2619	24	86	0.804	[0.782 - 0.826]
1572	BME_RS13550		cytochrome c biogenesis protein CcdA	forward	721855	747	7	26	0.679	[0.656 - 0.701]
1573	BME_RS13555	glmU	bifunctional UDP-N-acetylglucosamine diphosphorylase/glucosamine-1-phosphate N-acetyltransferase GlmU	forward	722683	1365	18	42	0.756	[0.738 - 0.774]
1574	BME_RS13560	glmS	glutamine--fructose-6-phosphate transaminase (isomerizing)	forward	724151	1824	25	62	0.79	[0.771 - 0.809]
1575	BME_RS13565	recG	ATP-dependent DNA helicase RecG	reverse	726129	2121	22	68	0.72	[0.695 - 0.745]
1576	BME_RS13570		succinate dehydrogenase assembly factor 2	forward	728388	294	7	6	0.475	[0.436 - 0.514]
1577	BME_RS13575	mfd	transcription-repair coupling factor	forward	728692	3513	37	144	0.859	[0.841 - 0.876]
1578	BME_RS13585		DsbA family protein	reverse	732873	675	10	26	0.734	[0.717 - 0.751]
1579	BME_RS13590		ABC transporter substrate-binding protein	reverse	733717	1848	27	63	0.843	[0.825 - 0.862]
1580	BME_RS13595		invasion associated locus B family protein	forward	735909	618	9	22	0.66	[0.635 - 0.684]
1581	BME_RS13600	hspQ	heat shock protein HspQ	reverse	736659	339	11	16	0.631	[0.6 - 0.662]
1582	BME_RS13605		UbiH/UbiF family hydroxylase	reverse	737070	1245	20	51	0.703	[0.677 - 0.73]
1583	BME_RS13610		phosphatidylcholine/phosphatidylserine synthase	forward	738614	831	14	21	0.781	[0.764 - 0.799]
1584	BME_RS13620		zinc-binding dehydrogenase	forward	740233	183	6	8	0.48	[0.453 - 0.506]
1585	BME_RS13645	rimO	30S ribosomal protein S12 methylthiotransferase RimO	reverse	745377	1314	16	49	0.585	[0.553 - 0.617]
1586	BME_RS13650	bfr	bacterioferritin	reverse	746854	486	7	15	0.694	[0.681 - 0.706]
1587	BME_RS13665	rirA	iron-responsive transcriptional regulator RirA	reverse	748503	462	9	13	0.72	[0.705 - 0.735]
1588	BME_RS13745		DUF995 domain-containing protein	reverse	760196	498	4	12	0.095	[0.063 - 0.128]
1589	BME_RS13780		RcnB family protein	forward	767434	348	9	12	0.594	[0.568 - 0.62]
1590	BME_RS13790		peptide ABC transporter substrate-binding protein	forward	769897	1578	21	39	0.794	[0.773 - 0.816]
1591	BME_RS13800		ABC transporter permease subunit	forward	772605	1134	17	36	0.787	[0.768 - 0.806]
1592	BME_RS13805		ABC transporter ATP-binding protein	forward	773740	1611	20	52	0.804	[0.786 - 0.822]
1593	BME_RS13810	alkB	DNA oxidative demethylase AlkB	forward	775432	639	8	26	0.679	[0.667 - 0.691]
1594	BME_RS13825		DNA translocase FtsK	forward	779103	2466	27	97	0.851	[0.832 - 0.869]
1595	BME_RS17310		hypothetical protein	forward	781836	180	4	4	0.396	[0.358 - 0.434]
1596	BME_RS13845		alpha-ketoacid dehydrogenase subunit beta	reverse	785707	1014	21	47	0.797	[0.778 - 0.816]
1597	BME_RS13855		hypothetical protein	reverse	788353	252	9	14	0.24	[0.195 - 0.286]
1598	BME_RS13860		ABC transporter ATP-binding protein	reverse	788657	1002	9	32	0.634	[0.605 - 0.662]
1599	BME_RS13865		Gfo/Idh/MocA family oxidoreductase	reverse	789688	1071	16	29	0.793	[0.777 - 0.808]
1600	BME_RS13870		carbohydrate ABC transporter permease	reverse	790755	840	12	21	0.6	[0.57 - 0.63]
1601	BME_RS13875		sugar ABC transporter permease	reverse	791607	945	13	26	0.626	[0.594 - 0.658]
1602	BME_RS17325		hypothetical protein	reverse	794180	189	6	15	0.084	[0.053 - 0.115]
1603	BME_RS13895		GntR family transcriptional regulator	forward	795416	774	17	30	0.739	[0.72 - 0.758]
1604	BME_RS13900	cydX	cytochrome bd-I oxidase subunit CydX	reverse	796240	156	5	4	0.664	[0.653 - 0.675]
1605	BME_RS13910		cytochrome ubiquinol oxidase subunit I	reverse	797570	1578	13	30	0.556	[0.527 - 0.584]
1606	BME_RS13920	cydD	thiol reductant ABC exporter subunit CydD	reverse	800969	1737	27	80	0.793	[0.773 - 0.813]
1607	BME_RS13925		GbsR/MarR family transcriptional regulator	reverse	802702	585	16	17	0.74	[0.717 - 0.764]
1608	BME_RS13930		cation:proton antiporter	reverse	803663	363	5	12	0.176	[0.135 - 0.216]
1609	BME_RS13935		K+/H+ antiporter subunit F	reverse	804022	282	6	7	0.043	[0.02 - 0.066]
1610	BME_RS13940		Na+/H+ antiporter subunit E	reverse	804300	516	8	17	0.449	[0.411 - 0.486]
1611	BME_RS13945		monovalent cation/H+ antiporter subunit D	reverse	804812	1629	14	47	0.471	[0.421 - 0.521]
1612	BME_RS13950		Na+/H+ antiporter subunit C	reverse	806443	339	6	12	0.551	[0.526 - 0.577]
1613	BME_RS13955		monovalent cation/H+ antiporter subunit A	reverse	806781	2919	31	101	0.874	[0.858 - 0.889]
1614	BME_RS13965		nitroreductase family protein	forward	811792	600	8	13	0.563	[0.537 - 0.589]
1615	BME_RS13970	mog	molybdopterin adenylyltransferase	reverse	812443	519	7	14	0.272	[0.226 - 0.318]
1616	BME_RS13975		hypothetical protein	forward	813224	282	4	6	0.304	[0.264 - 0.345]
1617	BME_RS13980	bioB	biotin synthase BioB	forward	813861	1041	11	25	0.22	[0.175 - 0.266]
1618	BME_RS13985		8-amino-7-oxononanoate synthase	forward	814898	1137	13	41	0.769	[0.75 - 0.788]
1619	BME_RS13990	bioD	ATP-dependent dethiobiotin synthetase BioD	forward	816031	639	12	40	0.754	[0.738 - 0.771]
1620	BME_RS13995		adenosylmethionine--8-amino-7-oxononanoate transaminase	forward	816666	1275	15	52	0.807	[0.788 - 0.825]
1621	BME_RS14015		homoserine O-succinyltransferase	forward	819761	921	11	32	0.692	[0.666 - 0.718]
1622	BME_RS14025		sodium:alanine symporter family protein	forward	821675	1434	13	56	0.772	[0.754 - 0.79]
1623	BME_RS14040		winged helix-turn-helix transcriptional regulator	forward	824461	450	7	18	0.102	[0.069 - 0.136]
1624	BME_RS14050		DUF488 domain-containing protein	reverse	826390	351	7	10	0.152	[0.112 - 0.191]
1625	BME_RS14075		HlyD family secretion protein	reverse	830063	1050	14	31	0.356	[0.306 - 0.406]
1626	BME_RS14095		ABC transporter substrate-binding protein	forward	833525	1092	22	57	0.772	[0.751 - 0.792]
1627	BME_RS14115		ABC transporter permease	reverse	836683	1140	15	43	0.749	[0.727 - 0.771]
1628	BME_RS14130		CerR family C-terminal domain-containing protein	reverse	839699	720	14	32	0.774	[0.752 - 0.796]
1629	BME_RS14150		YeeE/YedE family protein	reverse	843463	411	12	13	0.501	[0.458 - 0.544]
1630	BME_RS14155		helix-turn-helix transcriptional regulator	reverse	843870	324	8	13	0.492	[0.453 - 0.53]
1631	BME_RS14170	serA	phosphoglycerate dehydrogenase	reverse	846740	1239	15	32	0.729	[0.702 - 0.757]
1632	BME_RS14205	msrB	peptide-methionine (R)-S-oxide reductase MsrB	reverse	854145	441	12	20	0.564	[0.536 - 0.591]
1633	BME_RS14225	glpK	glycerol kinase GlpK	forward	857263	1323	19	45	0.804	[0.783 - 0.825]
1634	BME_RS14350		polysaccharide biosynthesis/export family protein	reverse	886221	1248	17	37	0.754	[0.732 - 0.775]
1635	BME_RS14370		hypothetical protein	reverse	891593	261	7	14	0.091	[0.059 - 0.123]
1636	BME_RS14385		FadR family transcriptional regulator	forward	894875	750	14	20	0.58	[0.543 - 0.617]
1637	BME_RS14390		ABC transporter substrate-binding protein	forward	895621	1584	20	55	0.76	[0.741 - 0.778]
1638	BME_RS14400		ABC transporter permease	forward	898265	873	19	35	0.783	[0.765 - 0.802]
1639	BME_RS14405		dihydrodipicolinate synthase family protein	forward	899157	918	13	24	0.755	[0.739 - 0.772]
1640	BME_RS14410		ABC transporter ATP-binding protein	forward	900085	1017	20	31	0.808	[0.791 - 0.825]
1641	BME_RS14415		ABC transporter ATP-binding protein	forward	901098	954	14	64	0.69	[0.677 - 0.704]
1642	BME_RS14425		Gfo/Idh/MocA family oxidoreductase	reverse	903102	996	11	28	0.7	[0.685 - 0.715]
1643	BME_RS14430		zinc-binding dehydrogenase	reverse	904301	1128	13	38	0.784	[0.766 - 0.802]
1644	BME_RS14450		shikimate dehydrogenase	reverse	909840	819	14	23	0.727	[0.711 - 0.742]
1645	BME_RS14500		acetate/propionate family kinase	forward	919855	1206	16	44	0.763	[0.743 - 0.783]
1646	BME_RS14505		phosphoketolase family protein	forward	921081	2379	23	80	0.813	[0.796 - 0.831]
1647	BME_RS14520		cupredoxin domain-containing protein	reverse	925954	399	9	14	0.439	[0.397 - 0.48]
1648	BME_RS14525		iron transporter	reverse	926356	549	10	23	0.262	[0.215 - 0.31]
1649	BME_RS14535		5'-methylthioadenosine/S-adenosylhomocysteine nucleosidase	reverse	928959	633	10	31	0.744	[0.725 - 0.763]
1650	BME_RS14540		PaaI family thioesterase	reverse	929588	456	7	9	0.149	[0.11 - 0.188]
1651	BME_RS17860		hypothetical protein	reverse	932442	174	4	6	0.077	[0.048 - 0.107]
1652	BME_RS14580	guaB	IMP dehydrogenase	reverse	936706	1494	19	51	0.829	[0.814 - 0.844]
1653	BME_RS14585		chloride channel protein	forward	938394	1356	17	46	0.776	[0.76 - 0.792]
1654	BME_RS14600		mannose-1-phosphate guanylyltransferase/mannose-6-phosphate isomerase	forward	942429	1416	18	47	0.705	[0.684 - 0.726]
1655	BME_RS14620		hypothetical protein	reverse	947310	252	5	7	0.481	[0.444 - 0.518]
1656	BME_RS14650		DUF1269 domain-containing protein	forward	953250	534	14	30	0.587	[0.551 - 0.622]
1657	BME_RS14670		hypothetical protein	reverse	959060	528	14	35	0.731	[0.711 - 0.75]
1658	BME_RS14690		ABC transporter ATP-binding protein	reverse	962488	1068	12	40	0.747	[0.73 - 0.764]
1659	BME_RS14700		DUF3597 domain-containing protein	forward	965051	393	9	13	0.721	[0.704 - 0.738]
1660	BME_RS14715	minE	cell division topological specificity factor MinE	reverse	965983	273	1	0	0.0	[0.0 - 0.0]
1661	BME_RS14720	minD	septum site-determining protein MinD	reverse	966252	816	14	28	0.761	[0.742 - 0.78]
1662	BME_RS14730	nrdF	class 1b ribonucleoside-diphosphate reductase subunit beta	reverse	968722	990	9	17	0.457	[0.419 - 0.494]
1663	BME_RS14735	nrdE	class 1b ribonucleoside-diphosphate reductase subunit alpha	reverse	969726	2217	22	53	0.801	[0.779 - 0.823]
1664	BME_RS14745	nrdH	glutaredoxin-like protein NrdH	reverse	972339	222	9	11	0.42	[0.382 - 0.457]
1665	BME_RS14755		hypothetical protein	reverse	975080	231	10	12	0.743	[0.724 - 0.761]
1666	BME_RS14790		substrate-binding domain-containing protein	forward	982209	1017	12	36	0.753	[0.735 - 0.77]
1667	BME_RS14795		cyclic nucleotide-binding domain-containing protein	reverse	983280	711	8	39	0.157	[0.118 - 0.197]
1668	BME_RS14810	narH	nitrate reductase subunit beta	forward	990761	1539	24	45	0.732	[0.706 - 0.757]
1669	BME_RS14815	narJ	nitrate reductase molybdenum cofactor assembly chaperone	forward	992299	708	14	17	0.759	[0.742 - 0.776]
1670	BME_RS14820	narI	respiratory nitrate reductase subunit gamma	forward	993017	726	9	12	0.678	[0.659 - 0.696]
1671	BME_RS14830		DUF2478 domain-containing protein	forward	994680	537	4	19	0.013	[0.0 - 0.027]
1672	BME_RS14850		U32 family peptidase	forward	997956	978	12	23	0.794	[0.778 - 0.809]
1673	BME_RS14855		U32 family peptidase	forward	998936	933	12	29	0.509	[0.47 - 0.547]
1674	BME_RS14880		pseudoazurin	reverse	1004362	441	9	12	0.744	[0.729 - 0.76]
1675	BME_RS17410		Crp/Fnr family transcriptional regulator	reverse	1004949	363	10	13	0.51	[0.47 - 0.55]
1676	BME_RS14900		nitrous oxide reductase accessory protein NosL	reverse	1006763	540	13	33	0.451	[0.407 - 0.495]
1677	BME_RS14905		ABC transporter permease	reverse	1007299	822	15	29	0.787	[0.769 - 0.805]
1678	BME_RS14930		hypothetical protein	reverse	1014821	192	3	6	0.134	[0.097 - 0.17]
1679	BME_RS14940		DUF2384 domain-containing protein	forward	1017306	528	12	24	0.754	[0.736 - 0.772]
1680	BME_RS14950		FGGY-family carbohydrate kinase	reverse	1018632	1605	14	22	0.591	[0.549 - 0.632]
1681	BME_RS14955		SDR family oxidoreductase	reverse	1020249	729	11	12	0.498	[0.454 - 0.542]
1682	BME_RS14980		Crp/Fnr family transcriptional regulator	reverse	1026263	696	19	45	0.731	[0.705 - 0.756]
1683	BME_RS14990	nirK	nitrite reductase, copper-containing	reverse	1028113	1131	19	54	0.778	[0.758 - 0.798]
1684	BME_RS14995		lipase	reverse	1029599	624	11	27	0.706	[0.686 - 0.726]
1685	BME_RS15000		isoprenylcysteine carboxylmethyltransferase family protein	reverse	1030248	585	9	18	0.505	[0.484 - 0.526]
1686	BME_RS15005		hypothetical protein	reverse	1030829	1176	10	32	0.446	[0.407 - 0.484]
1687	BME_RS15010		metal-sulfur cluster assembly factor	reverse	1032128	327	8	13	0.533	[0.506 - 0.561]
1688	BME_RS15015		DUF2249 domain-containing protein	reverse	1032461	528	9	18	0.687	[0.671 - 0.703]
1689	BME_RS15030		nitric oxide reductase activation protein NorD	reverse	1034859	1902	28	67	0.832	[0.812 - 0.852]
1690	BME_RS15035		CbbQ/NirQ/NorQ/GpvN family protein	reverse	1036772	813	20	31	0.799	[0.778 - 0.821]
1691	BME_RS15045		cytochrome c	reverse	1039050	453	11	14	0.768	[0.749 - 0.788]
1692	BME_RS15050		cytochrome C oxidase subunit IV family protein	reverse	1039662	279	3	4	0.074	[0.045 - 0.103]
1693	BME_RS17875		hypothetical protein	forward	1040621	156	4	6	0.14	[0.103 - 0.177]
1694	BME_RS15070		lipopolysaccharide biosynthesis protein	reverse	1041314	1269	19	41	0.817	[0.798 - 0.836]
1695	BME_RS15080		dihydrodipicolinate synthase family protein	reverse	1043919	963	12	38	0.768	[0.747 - 0.79]
1696	BME_RS15085		GntR family transcriptional regulator	reverse	1044982	702	11	23	0.725	[0.711 - 0.739]
1697	BME_RS15130		sensor histidine kinase N-terminal domain-containing protein	forward	1053311	1344	12	52	0.722	[0.697 - 0.747]
1698	BME_RS15140		MerR family transcriptional regulator	reverse	1055638	465	6	10	0.667	[0.657 - 0.678]
1699	BME_RS15165		IclR family transcriptional regulator	forward	1061454	855	11	13	0.569	[0.529 - 0.608]
1700	BME_RS15180	mutL	DNA mismatch repair endonuclease MutL	forward	1065071	1872	18	60	0.635	[0.592 - 0.677]
1701	BME_RS15185		DUF2093 domain-containing protein	forward	1067040	237	5	9	0.096	[0.064 - 0.129]
1702	BME_RS15190		tetraacyldisaccharide 4'-kinase	reverse	1067290	1026	13	40	0.448	[0.404 - 0.493]
1703	BME_RS15195	waaA	lipid IV(A) 3-deoxy-D-manno-octulosonic acid transferase	reverse	1068318	1341	15	51	0.797	[0.779 - 0.815]
1704	BME_RS15200		DUF374 domain-containing protein	reverse	1069655	777	15	22	0.387	[0.337 - 0.437]
1705	BME_RS15205		DUF4170 domain-containing protein	reverse	1070462	252	3	6	0.013	[0.0 - 0.026]
1706	BME_RS15215		TldD/PmbA family protein	reverse	1071548	1344	18	53	0.848	[0.834 - 0.861]
1707	BME_RS15220		cation:proton antiporter	forward	1073093	1845	18	51	0.793	[0.772 - 0.813]
1708	BME_RS15225		patatin-like phospholipase family protein	reverse	1074950	882	8	29	0.652	[0.635 - 0.67]
1709	BME_RS15250		nucleoside deaminase	forward	1081267	474	9	17	0.656	[0.624 - 0.688]
1710	BME_RS15255		cytochrome b	reverse	1081794	561	11	19	0.735	[0.721 - 0.749]
1711	BME_RS15260		hypothetical protein	reverse	1082699	672	11	21	0.576	[0.553 - 0.599]
1712	BME_RS15265		isoleucine--tRNA ligase	reverse	1083562	2919	28	89	0.821	[0.801 - 0.84]
1713	BME_RS15270		bifunctional riboflavin kinase/FAD synthetase	reverse	1086824	990	17	26	0.769	[0.752 - 0.786]
1714	BME_RS15280	groES	co-chaperone GroES	forward	1089230	297	3	3	0.023	[0.006 - 0.04]
1715	BME_RS15285	groL	chaperonin GroEL	forward	1089617	1641	16	28	0.772	[0.754 - 0.79]
1716	BME_RS15290		hypothetical protein	forward	1091937	255	8	11	0.482	[0.458 - 0.507]
1717	BME_RS15295	fumC	class II fumarate hydratase	forward	1092342	1392	14	42	0.58	[0.553 - 0.608]
1718	BME_RS15300		DoxX family protein	forward	1093836	402	5	12	0.033	[0.013 - 0.053]
1719	BME_RS15315		ATP phosphoribosyltransferase	reverse	1095834	696	15	27	0.763	[0.745 - 0.781]
1720	BME_RS15320		ATP phosphoribosyltransferase regulatory subunit	reverse	1096526	1131	13	25	0.722	[0.706 - 0.738]
1721	BME_RS15325		histidine--tRNA ligase	reverse	1097665	1509	23	41	0.822	[0.805 - 0.839]
1722	BME_RS15345		aldo/keto reductase	forward	1101926	828	9	28	0.448	[0.412 - 0.484]
1723	BME_RS15375		FCD domain-containing protein	forward	1108408	813	14	27	0.702	[0.678 - 0.725]
1724	BME_RS17880		hypothetical protein	reverse	1109298	138	2	6	0.007	[0.0 - 0.016]
1725	BME_RS15385		YdcH family protein	forward	1109865	240	7	13	0.713	[0.695 - 0.731]
1726	BME_RS15390		cytochrome c family protein	reverse	1110328	396	7	16	0.487	[0.449 - 0.526]
1727	BME_RS15405		cytochrome b	reverse	1114935	579	14	23	0.749	[0.732 - 0.766]
1728	BME_RS17885		hypothetical protein	reverse	1115778	153	1	9	0.0	[0.0 - 0.0]
1729	BME_RS15420		MaoC family dehydratase N-terminal domain-containing protein	reverse	1116781	837	11	31	0.556	[0.517 - 0.594]
1730	BME_RS15425		CoA transferase	reverse	1117685	1218	12	28	0.368	[0.317 - 0.418]
1731	BME_RS15430		LysR family transcriptional regulator	forward	1119082	885	10	28	0.449	[0.4 - 0.499]
1732	BME_RS15435		DUF2195 family protein	reverse	1120162	417	6	14	0.443	[0.407 - 0.479]
1733	BME_RS15445	fliP	flagellar type III secretion system pore protein FliP	reverse	1121180	741	15	30	0.63	[0.602 - 0.658]
1734	BME_RS15475	flgG	flagellar basal-body rod protein FlgG	reverse	1125548	789	11	18	0.39	[0.346 - 0.434]
1735	BME_RS15480	fliE	flagellar hook-basal body complex protein FliE	reverse	1126422	336	7	11	0.515	[0.488 - 0.542]
1736	BME_RS15485	flgC	flagellar basal body rod protein FlgC	reverse	1126757	423	12	18	0.609	[0.568 - 0.649]
1737	BME_RS15490	flgB	flagellar basal body rod protein FlgB	reverse	1127182	381	12	18	0.616	[0.591 - 0.641]
1738	BME_RS15505		hydroxypyruvate isomerase family protein	forward	1130110	786	11	22	0.743	[0.723 - 0.762]
1739	BME_RS15510		DeoR/GlpR transcriptional regulator	forward	1130892	792	10	24	0.526	[0.498 - 0.554]
1740	BME_RS15515		GDP-mannose 4,6-dehydratase	forward	1131683	966	21	37	0.404	[0.354 - 0.454]
1741	BME_RS15520		aldolase	forward	1132674	633	11	19	0.648	[0.623 - 0.674]
1742	BME_RS15525		MFS transporter	forward	1133332	1302	16	34	0.596	[0.555 - 0.636]
1743	BME_RS15530		transposase	reverse	1134827	438	8	15	0.128	[0.091 - 0.165]
1744	BME_RS15550		glycosyltransferase family 2 protein	reverse	1138986	981	12	68	0.744	[0.726 - 0.763]
1745	BME_RS15555		GtrA family protein	reverse	1139963	390	13	25	0.794	[0.776 - 0.813]
1746	BME_RS15560		phosphatase PAP2 family protein	forward	1140896	978	11	40	0.582	[0.545 - 0.62]
1747	BME_RS15565		hypothetical protein	reverse	1141898	606	17	47	0.714	[0.698 - 0.729]
1748	BME_RS15580		DUF1217 domain-containing protein	reverse	1144589	789	8	21	0.72	[0.705 - 0.736]
1749	BME_RS15600	fliN	flagellar motor switch protein FliN	forward	1147786	348	8	15	0.666	[0.647 - 0.684]
1750	BME_RS15615	flhB	flagellar biosynthesis protein FlhB	forward	1149139	1071	12	30	0.762	[0.746 - 0.777]
1751	BME_RS15625	vjbR	HTH-type quorum sensing-dependent transcriptional regulator VjbR	reverse	1150819	780	10	26	0.29	[0.242 - 0.338]
1752	BME_RS15630		TetR/AcrR family transcriptional regulator	reverse	1151872	744	17	33	0.82	[0.804 - 0.836]
1753	BME_RS17720		hypothetical protein	reverse	1155847	60	2	1	0.007	[0.0 - 0.016]
1754	BME_RS15645		ABC transporter substrate-binding protein	forward	1156036	1104	15	33	0.731	[0.708 - 0.753]
1755	BME_RS15655		ABC transporter permease	forward	1158238	819	12	17	0.726	[0.709 - 0.743]
1756	BME_RS15660		ABC transporter ATP-binding protein	forward	1159062	1062	13	25	0.766	[0.751 - 0.781]
1757	BME_RS15665	gndA	NADP-dependent phosphogluconate dehydrogenase	reverse	1160219	1410	23	33	0.823	[0.804 - 0.842]
1758	BME_RS15670		Gfo/Idh/MocA family oxidoreductase	forward	1161945	1050	15	48	0.768	[0.749 - 0.788]
1759	BME_RS17725		hypothetical protein	reverse	1162991	153	5	4	0.087	[0.055 - 0.118]
1760	BME_RS15705		GumC family protein	forward	1169501	1719	30	68	0.784	[0.765 - 0.804]
1761	BME_RS15710		type III PLP-dependent enzyme	reverse	1171295	1134	11	35	0.721	[0.703 - 0.74]
1762	BME_RS15715		amidase	forward	1173013	1206	24	63	0.833	[0.815 - 0.851]
1763	BME_RS15725		DUF1007 family protein	forward	1175155	705	10	10	0.739	[0.725 - 0.753]
1764	BME_RS15730		nickel/cobalt transporter	forward	1175859	1104	17	41	0.679	[0.64 - 0.718]

## Sheet: S1d
Table S1d: Pairwise genetic distances between genomes of epidemiologically linked Brucella melitensis strains isolated from outbreaks in central Italy. The values in the lower left triangle represent the pairwise cgMLST allele distances (calculated using the new cgMLST scheme), while the values in the upper right triangle represent the pairwise SNP distances (calculated using snippy).
	SRR6957977	SRR6958034	SRR6957959	SRR6957944	SRR6957965	SRR6957975	SRR6957943	SRR6957940	SRR6957939	SRR6957942	SRR6957978	SRR6958030	SRR6957966	SRR6957964	SRR6957948	SRR6958032	SRR6957968	SRR6958028	SRR6958027	SRR6958029	SRR6958036	SRR6957946	SRR6958033	SRR6957961	SRR6957945	SRR6957960	SRR6957947	SRR6957941	SRR6957962	SRR6957963	SRR6958031	SRR6957967	SRR6958035	SRR6957974	SRR6957973	SRR6957971	SRR6957976
SRR6957977	0	14	10	11	10	14	11	10	10	14	9	10	10	10	12	10	11	10	11	11	10	14	10	10	12	14	10	10	10	10	11	11	10	222	224	220	221
SRR6958034	7	0	6	5	4	6	5	4	4	10	7	4	4	4	8	4	5	4	5	5	4	8	4	4	6	10	4	4	4	4	5	5	4	216	220	214	217
SRR6957959	2	7	0	3	2	6	3	2	2	8	3	2	2	2	6	2	3	2	3	3	2	6	2	2	4	8	2	2	2	2	3	3	2	214	218	212	215
SRR6957944	3	5	2	0	1	5	2	1	1	7	4	1	1	1	5	1	2	1	2	2	1	5	1	1	3	7	1	1	1	1	2	2	1	213	217	211	214
SRR6957965	3	5	2	0	0	4	1	0	0	6	3	0	0	0	4	0	1	0	1	1	0	4	0	0	2	6	0	0	0	0	1	1	0	212	216	210	213
SRR6957975	3	5	2	0	0	0	5	4	4	6	7	4	4	4	4	4	5	4	5	5	4	4	4	4	6	10	4	4	4	4	5	5	4	212	216	214	213
SRR6957943	4	6	3	1	1	1	0	1	1	7	4	1	1	1	5	1	2	1	2	2	1	5	1	1	3	7	1	1	1	1	2	2	1	213	217	211	214
SRR6957940	3	5	2	0	0	0	1	0	0	6	3	0	0	0	4	0	1	0	1	1	0	4	0	0	2	6	0	0	0	0	1	1	0	212	216	210	213
SRR6957939	3	5	2	0	0	0	1	0	0	6	3	0	0	0	4	0	1	0	1	1	0	4	0	0	2	6	0	0	0	0	1	1	0	212	216	210	213
SRR6957942	3	5	2	0	0	0	1	0	0	0	9	6	6	6	4	6	7	6	7	7	6	6	6	6	8	4	6	6	6	6	7	7	6	214	210	216	213
SRR6957978	2	8	2	3	3	3	4	3	3	3	0	3	3	3	7	3	4	3	4	4	3	7	3	3	5	9	3	3	3	3	4	4	3	215	219	213	216
SRR6958030	3	5	2	0	0	0	1	0	0	0	3	0	0	0	4	0	1	0	1	1	0	4	0	0	2	6	0	0	0	0	1	1	0	212	216	210	213
SRR6957966	3	5	2	0	0	0	1	0	0	0	3	0	0	0	4	0	1	0	1	1	0	4	0	0	2	6	0	0	0	0	1	1	0	212	216	210	213
SRR6957964	3	5	2	0	0	0	1	0	0	0	3	0	0	0	4	0	1	0	1	1	0	4	0	0	2	6	0	0	0	0	1	1	0	212	216	210	213
SRR6957948	5	7	5	3	3	3	4	3	3	3	6	3	3	3	0	4	5	4	5	5	4	4	4	4	6	8	4	4	4	4	5	5	4	212	214	214	211
SRR6958032	3	5	2	0	0	0	1	0	0	0	3	0	0	0	3	0	1	0	1	1	0	4	0	0	2	6	0	0	0	0	1	1	0	212	216	210	213
SRR6957968	4	6	3	1	1	1	2	1	1	1	4	1	1	1	4	1	0	1	2	2	1	5	1	1	3	7	1	1	1	1	2	2	1	213	217	211	214
SRR6958028	3	5	2	0	0	0	1	0	0	0	3	0	0	0	3	0	1	0	1	1	0	4	0	0	2	6	0	0	0	0	1	1	0	212	216	210	213
SRR6958027	4	6	3	1	1	1	2	1	1	1	4	1	1	1	4	1	2	1	0	2	1	5	1	1	3	7	1	1	1	1	2	2	1	213	217	211	214
SRR6958029	4	6	3	1	1	1	2	1	1	1	4	1	1	1	4	1	2	1	2	0	1	5	1	1	3	7	1	1	1	1	2	2	1	213	217	211	214
SRR6958036	3	5	2	0	0	0	1	0	0	0	3	0	0	0	3	0	1	0	1	1	0	4	0	0	2	6	0	0	0	0	1	1	0	212	216	210	213
SRR6957946	4	6	3	1	1	1	2	1	1	1	4	1	1	1	4	1	2	1	2	2	1	0	4	4	6	8	4	4	4	4	5	5	4	212	216	214	213
SRR6958033	4	6	3	1	1	1	2	1	1	1	4	1	1	1	4	1	2	1	2	2	1	2	0	0	2	6	0	0	0	0	1	1	0	212	216	210	213
SRR6957961	3	5	2	0	0	0	1	0	0	0	3	0	0	0	3	0	1	0	1	1	0	1	1	0	2	6	0	0	0	0	1	1	0	212	216	210	213
SRR6957945	4	6	3	1	1	1	2	1	1	1	4	1	1	1	4	1	2	1	2	2	1	2	2	1	0	8	2	2	2	2	3	3	2	214	218	212	215
SRR6957960	6	8	6	4	4	4	5	4	4	4	7	4	4	4	7	4	5	4	5	5	4	3	5	4	5	0	6	6	6	6	7	7	6	218	214	216	217
SRR6957947	3	5	2	0	0	0	1	0	0	0	3	0	0	0	3	0	1	0	1	1	0	1	1	0	1	4	0	0	0	0	1	1	0	212	216	210	213
SRR6957941	3	5	2	0	0	0	1	0	0	0	3	0	0	0	3	0	1	0	1	1	0	1	1	0	1	4	0	0	0	0	1	1	0	212	216	210	213
SRR6957962	3	5	2	0	0	0	1	0	0	0	3	0	0	0	3	0	1	0	1	1	0	1	1	0	1	4	0	0	0	0	1	1	0	212	216	210	213
SRR6957963	7	8	5	4	4	3	5	4	4	4	7	4	4	4	7	4	5	4	5	5	4	5	5	4	5	7	4	4	4	0	1	1	0	212	216	210	213
SRR6958031	4	6	3	1	1	1	2	1	1	1	4	1	1	1	4	1	1	1	2	2	1	2	2	1	2	5	1	1	1	5	0	2	1	213	217	211	214
SRR6957967	3	5	2	0	0	0	1	0	0	0	3	0	0	0	3	0	1	0	1	1	0	1	1	0	1	4	0	0	0	4	1	0	1	213	217	211	214
SRR6958035	3	5	2	0	0	0	1	0	0	0	3	0	0	0	3	0	1	0	1	1	0	1	1	0	1	4	0	0	0	4	1	0	0	212	216	210	213
SRR6957974	103	106	102	101	100	101	102	101	101	101	103	101	101	101	103	101	102	101	102	102	101	102	102	101	102	104	101	101	101	105	102	101	101	0	4	2	1
SRR6957973	105	107	103	103	102	102	104	103	103	103	105	103	103	103	105	103	104	103	104	104	103	104	104	103	104	106	103	103	103	105	104	103	103	2	0	6	3
SRR6957971	104	107	103	102	101	101	103	102	102	102	104	102	102	102	104	102	103	102	103	103	102	103	103	102	103	105	102	102	102	105	103	102	102	1	2	0	3
SRR6957976	105	108	105	104	103	103	105	104	104	104	106	104	104	104	106	104	105	104	105	105	104	105	105	104	105	106	104	104	104	107	105	104	104	3	3	3	0

## Sheet: S1e
Table S1e:Pairwise genetic distances between genomes of Brucella abortus strains isolated from outbreaks in Northern Ireland. The values in the lower left triangle represent the pairwise cgMLST allele distances (calculated using the new cgMLST scheme), while the values in the upper right triangle represent the pairwise SNP distances (calculated using snippy).
	SRR10249485	SRR10249507	SRR10249479	SRR10249459	SRR10249449	SRR10249462	SRR10249446	SRR10249460	SRR10249518	SRR10249477	SRR10249495	SRR10249492	SRR10249513	SRR10249450	SRR10249454	SRR10249458	SRR10249456	SRR10249447	SRR10249453	SRR10249478	SRR10249511	SRR10249466	SRR10249504	SRR10249464	SRR10249448	SRR10249470	SRR10249500	SRR10249445	SRR10249489	SRR10249491	SRR10249465	SRR10249510	SRR10249474	SRR10249517	SRR10249516	SRR10249444	SRR10249514	SRR10249476	SRR10249506	SRR10249472	SRR10249496	SRR10249509	SRR10249498	SRR10249502	SRR10249468	SRR10249467	SRR10249490	SRR10249471	SRR10249505
SRR10249485	0	3	4	14	197	198	197	197	197	197	197	197	197	197	197	197	197	197	197	195	195	195	195	195	195	195	195	195	195	195	195	195	195	196	196	195	195	195	196	196	196	195	195	195	195	195	195	195	195
SRR10249507	0	0	3	13	196	197	196	196	196	196	196	196	196	196	196	196	196	196	196	194	194	194	194	194	194	194	194	194	194	194	194	194	194	195	195	194	194	194	195	195	195	194	194	194	194	194	194	194	194
SRR10249479	0	0	0	12	195	196	195	195	195	195	195	195	195	195	195	195	195	195	195	193	193	193	193	193	193	193	193	193	193	193	193	193	193	194	194	193	193	193	194	194	194	193	193	193	193	193	193	193	193
SRR10249459	4	4	4	0	189	190	189	189	189	189	189	189	189	189	189	189	189	189	189	187	187	187	187	187	187	187	187	187	187	187	187	187	187	188	188	187	187	187	188	188	188	187	187	187	187	187	187	187	187
SRR10249449	68	68	68	68	0	1	0	0	0	0	0	0	0	0	0	0	0	0	0	2	2	2	2	2	2	2	2	2	2	2	2	2	2	3	3	2	2	2	3	3	3	2	2	2	2	2	2	2	2
SRR10249462	68	68	68	68	0	0	1	1	1	1	1	1	1	1	1	1	1	1	1	3	3	3	3	3	3	3	3	3	3	3	3	3	3	4	4	3	3	3	4	4	4	3	3	3	3	3	3	3	3
SRR10249446	68	68	68	68	0	0	0	0	0	0	0	0	0	0	0	0	0	0	0	2	2	2	2	2	2	2	2	2	2	2	2	2	2	3	3	2	2	2	3	3	3	2	2	2	2	2	2	2	2
SRR10249460	68	68	68	68	0	0	0	0	0	0	0	0	0	0	0	0	0	0	0	2	2	2	2	2	2	2	2	2	2	2	2	2	2	3	3	2	2	2	3	3	3	2	2	2	2	2	2	2	2
SRR10249518	68	68	68	68	0	0	0	0	0	0	0	0	0	0	0	0	0	0	0	2	2	2	2	2	2	2	2	2	2	2	2	2	2	3	3	2	2	2	3	3	3	2	2	2	2	2	2	2	2
SRR10249477	68	68	68	68	0	0	0	0	0	0	0	0	0	0	0	0	0	0	0	2	2	2	2	2	2	2	2	2	2	2	2	2	2	3	3	2	2	2	3	3	3	2	2	2	2	2	2	2	2
SRR10249495	68	68	68	68	0	0	0	0	0	0	0	0	0	0	0	0	0	0	0	2	2	2	2	2	2	2	2	2	2	2	2	2	2	3	3	2	2	2	3	3	3	2	2	2	2	2	2	2	2
SRR10249492	68	68	68	68	0	0	0	0	0	0	0	0	0	0	0	0	0	0	0	2	2	2	2	2	2	2	2	2	2	2	2	2	2	3	3	2	2	2	3	3	3	2	2	2	2	2	2	2	2
SRR10249513	68	68	68	68	0	0	0	0	0	0	0	0	0	0	0	0	0	0	0	2	2	2	2	2	2	2	2	2	2	2	2	2	2	3	3	2	2	2	3	3	3	2	2	2	2	2	2	2	2
SRR10249450	68	68	68	68	0	0	0	0	0	0	0	0	0	0	0	0	0	0	0	2	2	2	2	2	2	2	2	2	2	2	2	2	2	3	3	2	2	2	3	3	3	2	2	2	2	2	2	2	2
SRR10249454	68	68	68	68	0	0	0	0	0	0	0	0	0	0	0	0	0	0	0	2	2	2	2	2	2	2	2	2	2	2	2	2	2	3	3	2	2	2	3	3	3	2	2	2	2	2	2	2	2
SRR10249458	68	68	68	68	0	0	0	0	0	0	0	0	0	0	0	0	0	0	0	2	2	2	2	2	2	2	2	2	2	2	2	2	2	3	3	2	2	2	3	3	3	2	2	2	2	2	2	2	2
SRR10249456	68	68	68	68	0	0	0	0	0	0	0	0	0	0	0	0	0	0	0	2	2	2	2	2	2	2	2	2	2	2	2	2	2	3	3	2	2	2	3	3	3	2	2	2	2	2	2	2	2
SRR10249447	68	68	68	68	0	0	0	0	0	0	0	0	0	0	0	0	0	0	0	2	2	2	2	2	2	2	2	2	2	2	2	2	2	3	3	2	2	2	3	3	3	2	2	2	2	2	2	2	2
SRR10249453	68	68	68	68	0	0	0	0	0	0	0	0	0	0	0	0	0	0	0	2	2	2	2	2	2	2	2	2	2	2	2	2	2	3	3	2	2	2	3	3	3	2	2	2	2	2	2	2	2
SRR10249478	67	67	67	67	1	1	1	1	1	1	1	1	1	1	1	1	1	1	1	0	0	0	0	0	0	0	0	0	0	0	0	0	0	1	1	0	0	0	1	1	1	0	0	0	0	0	0	0	0
SRR10249511	67	67	67	67	1	1	1	1	1	1	1	1	1	1	1	1	1	1	1	0	0	0	0	0	0	0	0	0	0	0	0	0	0	1	1	0	0	0	1	1	1	0	0	0	0	0	0	0	0
SRR10249466	67	67	67	67	1	1	1	1	1	1	1	1	1	1	1	1	1	1	1	0	0	0	0	0	0	0	0	0	0	0	0	0	0	1	1	0	0	0	1	1	1	0	0	0	0	0	0	0	0
SRR10249504	67	67	67	67	1	1	1	1	1	1	1	1	1	1	1	1	1	1	1	0	0	0	0	0	0	0	0	0	0	0	0	0	0	1	1	0	0	0	1	1	1	0	0	0	0	0	0	0	0
SRR10249464	67	67	67	67	1	1	1	1	1	1	1	1	1	1	1	1	1	1	1	0	0	0	0	0	0	0	0	0	0	0	0	0	0	1	1	0	0	0	1	1	1	0	0	0	0	0	0	0	0
SRR10249448	67	67	67	67	1	1	1	1	1	1	1	1	1	1	1	1	1	1	1	0	0	0	0	0	0	0	0	0	0	0	0	0	0	1	1	0	0	0	1	1	1	0	0	0	0	0	0	0	0
SRR10249470	67	67	67	67	1	1	1	1	1	1	1	1	1	1	1	1	1	1	1	0	0	0	0	0	0	0	0	0	0	0	0	0	0	1	1	0	0	0	1	1	1	0	0	0	0	0	0	0	0
SRR10249500	67	67	67	67	1	1	1	1	1	1	1	1	1	1	1	1	1	1	1	0	0	0	0	0	0	0	0	0	0	0	0	0	0	1	1	0	0	0	1	1	1	0	0	0	0	0	0	0	0
SRR10249445	67	67	67	67	1	1	1	1	1	1	1	1	1	1	1	1	1	1	1	0	0	0	0	0	0	0	0	0	0	0	0	0	0	1	1	0	0	0	1	1	1	0	0	0	0	0	0	0	0
SRR10249489	67	67	67	67	1	1	1	1	1	1	1	1	1	1	1	1	1	1	1	0	0	0	0	0	0	0	0	0	0	0	0	0	0	1	1	0	0	0	1	1	1	0	0	0	0	0	0	0	0
SRR10249491	67	67	67	67	1	1	1	1	1	1	1	1	1	1	1	1	1	1	1	0	0	0	0	0	0	0	0	0	0	0	0	0	0	1	1	0	0	0	1	1	1	0	0	0	0	0	0	0	0
SRR10249465	67	67	67	67	1	1	1	1	1	1	1	1	1	1	1	1	1	1	1	0	0	0	0	0	0	0	0	0	0	0	0	0	0	1	1	0	0	0	1	1	1	0	0	0	0	0	0	0	0
SRR10249510	67	67	67	67	1	1	1	1	1	1	1	1	1	1	1	1	1	1	1	0	0	0	0	0	0	0	0	0	0	0	0	0	0	1	1	0	0	0	1	1	1	0	0	0	0	0	0	0	0
SRR10249474	67	67	67	67	1	1	1	1	1	1	1	1	1	1	1	1	1	1	1	0	0	0	0	0	0	0	0	0	0	0	0	0	0	1	1	0	0	0	1	1	1	0	0	0	0	0	0	0	0
SRR10249517	67	67	67	67	1	1	1	1	1	1	1	1	1	1	1	1	1	1	1	0	0	0	0	0	0	0	0	0	0	0	0	0	0	0	2	1	1	1	2	2	2	1	1	1	1	1	1	1	1
SRR10249516	67	67	67	67	1	1	1	1	1	1	1	1	1	1	1	1	1	1	1	0	0	0	0	0	0	0	0	0	0	0	0	0	0	0	0	1	1	1	2	2	2	1	1	1	1	1	1	1	1
SRR10249444	67	67	67	67	1	1	1	1	1	1	1	1	1	1	1	1	1	1	1	0	0	0	0	0	0	0	0	0	0	0	0	0	0	0	0	0	0	0	1	1	1	0	0	0	0	0	0	0	0
SRR10249514	67	67	67	67	1	1	1	1	1	1	1	1	1	1	1	1	1	1	1	0	0	0	0	0	0	0	0	0	0	0	0	0	0	0	0	0	0	0	1	1	1	0	0	0	0	0	0	0	0
SRR10249476	67	67	67	67	1	1	1	1	1	1	1	1	1	1	1	1	1	1	1	0	0	0	0	0	0	0	0	0	0	0	0	0	0	0	0	0	0	0	1	1	1	0	0	0	0	0	0	0	0
SRR10249506	67	67	67	67	1	1	1	1	1	1	1	1	1	1	1	1	1	1	1	0	0	0	0	0	0	0	0	0	0	0	0	0	0	0	0	0	0	0	0	2	2	1	1	1	1	1	1	1	1
SRR10249472	67	67	67	67	1	1	1	1	1	1	1	1	1	1	1	1	1	1	1	0	0	0	0	0	0	0	0	0	0	0	0	0	0	0	0	0	0	0	0	0	2	1	1	1	1	1	1	1	1
SRR10249496	67	67	67	67	1	1	1	1	1	1	1	1	1	1	1	1	1	1	1	0	0	0	0	0	0	0	0	0	0	0	0	0	0	0	0	0	0	0	0	0	0	1	1	1	1	1	1	1	1
SRR10249509	67	67	67	67	1	1	1	1	1	1	1	1	1	1	1	1	1	1	1	0	0	0	0	0	0	0	0	0	0	0	0	0	0	0	0	0	0	0	0	0	0	0	0	0	0	0	0	0	0
SRR10249498	67	67	67	67	1	1	1	1	1	1	1	1	1	1	1	1	1	1	1	0	0	0	0	0	0	0	0	0	0	0	0	0	0	0	0	0	0	0	0	0	0	0	0	0	0	0	0	0	0
SRR10249502	67	67	67	67	1	1	1	1	1	1	1	1	1	1	1	1	1	1	1	0	0	0	0	0	0	0	0	0	0	0	0	0	0	0	0	0	0	0	0	0	0	0	0	0	0	0	0	0	0
SRR10249468	67	67	67	67	1	1	1	1	1	1	1	1	1	1	1	1	1	1	1	0	0	0	0	0	0	0	0	0	0	0	0	0	0	0	0	0	0	0	0	0	0	0	0	0	0	0	0	0	0
SRR10249467	67	67	67	67	1	1	1	1	1	1	1	1	1	1	1	1	1	1	1	0	0	0	0	0	0	0	0	0	0	0	0	0	0	0	0	0	0	0	0	0	0	0	0	0	0	0	0	0	0
SRR10249490	67	67	67	67	1	1	1	1	1	1	1	1	1	1	1	1	1	1	1	0	0	0	0	0	0	0	0	0	0	0	0	0	0	0	0	0	0	0	0	0	0	0	0	0	0	0	0	0	0
SRR10249471	67	67	67	67	1	1	1	1	1	1	1	1	1	1	1	1	1	1	1	0	0	0	0	0	0	0	0	0	0	0	0	0	0	0	0	0	0	0	0	0	0	0	0	0	0	0	0	0	0
SRR10249505	67	67	67	67	1	1	1	1	1	1	1	1	1	1	1	1	1	1	1	0	0	0	0	0	0	0	0	0	0	0	0	0	0	0	0	0	0	0	0	0	0	0	0	0	0	0	0	0	0
SRR10249508	67	67	67	67	1	1	1	1	1	1	1	1	1	1	1	1	1	1	1	0	0	0	0	0	0	0	0	0	0	0	0	0	0	0	0	0	0	0	0	0	0	0	0	0	0	0	0	0	0
SRR10249469	67	67	67	67	1	1	1	1	1	1	1	1	1	1	1	1	1	1	1	0	0	0	0	0	0	0	0	0	0	0	0	0	0	0	0	0	0	0	0	0	0	0	0	0	0	0	0	0	0
SRR10249475	67	67	67	67	1	1	1	1	1	1	1	1	1	1	1	1	1	1	1	0	0	0	0	0	0	0	0	0	0	0	0	0	0	0	0	0	0	0	0	0	0	0	0	0	0	0	0	0	0
SRR10249455	68	68	68	68	2	2	2	2	2	2	2	2	2	2	2	2	2	2	2	1	1	1	1	1	1	1	1	1	1	1	1	1	1	1	1	1	1	1	1	1	1	1	1	1	1	1	1	1	1
SRR10249484	67	67	67	67	2	2	2	2	2	2	2	2	2	2	2	2	2	2	2	1	1	1	1	1	1	1	1	1	1	1	1	1	1	1	1	1	1	1	1	1	1	1	1	1	1	1	1	1	1
SRR10249461	68	68	68	68	2	2	2	2	2	2	2	2	2	2	2	2	2	2	2	1	1	1	1	1	1	1	1	1	1	1	1	1	1	1	1	1	1	1	1	1	1	1	1	1	1	1	1	1	1
SRR10249512	68	68	68	68	2	2	2	2	2	2	2	2	2	2	2	2	2	2	2	1	1	1	1	1	1	1	1	1	1	1	1	1	1	1	1	1	1	1	1	1	1	1	1	1	1	1	1	1	1
SRR10249519	68	68	68	68	3	3	3	3	3	3	3	3	3	3	3	3	3	3	3	2	2	2	2	2	2	2	2	2	2	2	2	2	2	2	2	2	2	2	2	2	2	2	2	2	2	2	2	2	2
SRR10249457	68	68	68	68	3	3	3	3	3	3	3	3	3	3	3	3	3	3	3	2	2	2	2	2	2	2	2	2	2	2	2	2	2	2	2	2	2	2	2	2	2	2	2	2	2	2	2	2	2
SRR10249497	71	71	71	71	5	5	5	5	5	5	5	5	5	5	5	5	5	5	5	4	4	4	4	4	4	4	4	4	4	4	4	4	4	4	4	4	4	4	4	4	4	4	4	4	4	4	4	4	4
SRR10249480	71	71	71	71	5	5	5	5	5	5	5	5	5	5	5	5	5	5	5	4	4	4	4	4	4	4	4	4	4	4	4	4	4	4	4	4	4	4	4	4	4	4	4	4	4	4	4	4	4
SRR10249451	70	70	70	70	2	2	2	2	2	2	2	2	2	2	2	2	2	2	2	3	3	3	3	3	3	3	3	3	3	3	3	3	3	3	3	3	3	3	3	3	3	3	3	3	3	3	3	3	3
SRR10249493	70	70	70	70	2	2	2	2	2	2	2	2	2	2	2	2	2	2	2	3	3	3	3	3	3	3	3	3	3	3	3	3	3	3	3	3	3	3	3	3	3	3	3	3	3	3	3	3	3
SRR10249499	69	69	69	69	3	3	3	3	3	3	3	3	3	3	3	3	3	3	3	2	2	2	2	2	2	2	2	2	2	2	2	2	2	2	2	2	2	2	2	2	2	2	2	2	2	2	2	2	2
SRR10249487	70	70	70	70	2	2	2	2	2	2	2	2	2	2	2	2	2	2	2	3	3	3	3	3	3	3	3	3	3	3	3	3	3	3	3	3	3	3	3	3	3	3	3	3	3	3	3	3	3
SRR10249483	68	68	68	68	2	2	2	2	2	2	2	2	2	2	2	2	2	2	2	1	1	1	1	1	1	1	1	1	1	1	1	1	1	1	1	1	1	1	1	1	1	1	1	1	1	1	1	1	1
SRR10249463	68	68	68	68	2	2	2	2	2	2	2	2	2	2	2	2	2	2	2	1	1	1	1	1	1	1	1	1	1	1	1	1	1	1	1	1	1	1	1	1	1	1	1	1	1	1	1	1	1
SRR10249452	70	70	70	70	4	4	4	4	4	4	4	4	4	4	4	4	4	4	4	3	3	3	3	3	3	3	3	3	3	3	3	3	3	3	3	3	3	3	3	3	3	3	3	3	3	3	3	3	3
SRR10249503	69	69	69	69	3	3	3	3	3	3	3	3	3	3	3	3	3	3	3	2	2	2	2	2	2	2	2	2	2	2	2	2	2	2	2	2	2	2	2	2	2	2	2	2	2	2	2	2	2
SRR10249481	68	68	68	68	2	2	2	2	2	2	2	2	2	2	2	2	2	2	2	1	1	1	1	1	1	1	1	1	1	1	1	1	1	1	1	1	1	1	1	1	1	1	1	1	1	1	1	1	1
SRR10249515	69	69	69	69	1	1	1	1	1	1	1	1	1	1	1	1	1	1	1	2	2	2	2	2	2	2	2	2	2	2	2	2	2	2	2	2	2	2	2	2	2	2	2	2	2	2	2	2	2
SRR10249486	68	68	68	68	2	2	2	2	2	2	2	2	2	2	2	2	2	2	2	1	1	1	1	1	1	1	1	1	1	1	1	1	1	1	1	1	1	1	1	1	1	1	1	1	1	1	1	1	1
SRR10249501	68	68	68	68	2	2	2	2	2	2	2	2	2	2	2	2	2	2	2	1	1	1	1	1	1	1	1	1	1	1	1	1	1	1	1	1	1	1	1	1	1	1	1	1	1	1	1	1	1
SRR10249488	70	70	70	70	2	2	2	2	2	2	2	2	2	2	2	2	2	2	2	3	3	3	3	3	3	3	3	3	3	3	3	3	3	3	3	3	3	3	3	3	3	3	3	3	3	3	3	3	3
SRR10249473	68	68	68	68	2	2	2	2	2	2	2	2	2	2	2	2	2	2	2	1	1	1	1	1	1	1	1	1	1	1	1	1	1	1	1	1	1	1	1	1	1	1	1	1	1	1	1	1	1
SRR10249494	70	70	70	70	4	4	4	4	4	4	4	4	4	4	4	4	4	4	4	3	3	3	3	3	3	3	3	3	3	3	3	3	3	3	3	3	3	3	3	3	3	3	3	3	3	3	3	3	3
SRR10249482	72	72	72	72	6	6	6	6	6	6	6	6	6	6	6	6	6	6	6	5	5	5	5	5	5	5	5	5	5	5	5	5	5	5	5	5	5	5	5	5	5	5	5	5	5	5	5	5	5
[truncated: 27 more columns]

## Sheet: S1f
Table S1f: cgMLST cluster group of Brucella genomes reported in different countries
cgMLST clusters (CT)*	Brucella species	n. cgST per CT	cgMLST sequence type (cgST)	Countries involved	Host group involved
CT 9	Brucella abortus	8	cgST273 - cgST274 - cgST11 - cgST275 - cgST270 - cgST63 - cgST271 - cgST272	China - USA - Spain	Animal/human
CT 11	Brucella suis	5	cgST15 - cgST488 - cgST489 - cgST490 - cgST491	China - Germany§	Animal/human
CT 31	Brucella melitensis	3	cgST118 - cgST119 - cgST671	Norway - Israel	Human
CT 34	Brucella melitensis	2	cgST28 - cgST799	Italy - USA - spain	Animal/human
CT 40	Brucella melitensis	4	cgST645 - cgST644 - cgST646cgST643	Malaysia - Thailand	Animal/human
CT 42	Brucella melitensis	3	cgST117 - cgST668 - cgST669	Iraq - Norway	Human
CT 43	Brucella melitensis	3	cgST128 - cgST811 - cgST814	Norway - Somalia	Human
CT 60	Brucella melitensis	3	cgST691 - cgST692 - cgST693	Lebanon - Syria	Human
CT 61	Brucella melitensis	3	cgST700 - cgST701 - cgST702	Syria - Kuwait	Human
CT 69	Brucella ceti	2	cgST92 - cgST431	France - United Kingdom	Animal
CT 113	Brucella suis	2	cgST510 - cgST511	Tonga - USA	Human
CT 178	Brucella suis	1	cgST146	Portugal - Hungary	Animal
*less than three differeing genes between any two neighbours;
$this is an imported case, which is not autochthonous in Germany

## Sheet: S1g
Table S1g: Estimated depth and breadth of coverage with the BBMap mapping tool compared to the estimated depth of coverage for the dataset downsampled with the rasusa tool
Sample information			Rasusa downsampling	Coverage depth and breadth as reported with Bbmap mapping tool
Nr.	Sequence ID	Sample name	Targeted depth of coverage	Mean coverage	Standard deviation coverage	Breadth of coverage chromosome 1	Breadth of coverage chromosome 2	Median coverage chromosome 1	Median coverage chromosome 2
1	ERR2938659_cov_10	ERR2938659	10	9.87	2.678	99.2056	99.2056	10	9
2	ERR2938661_cov_10	ERR2938661	10	9.966	2.857	99.3932	99.3932	10	10
3	ERR2938651_cov_10	ERR2938651	10	9.899	3.057	99.4261	99.4261	10	9
4	ERR2938645_cov_10	ERR2938645	10	9.924	3.06	99.4751	99.4751	10	9
5	ERR2938660_cov_10	ERR2938660	10	9.898	2.876	99.4888	99.4888	10	9
6	ERR2938659_cov_20	ERR2938659	20	19.732	4.655	99.6772	99.6772	19	19
7	ERR2938661_cov_20	ERR2938661	20	19.921	5.322	99.7005	99.7005	19	19
8	ERR2938660_cov_20	ERR2938660	20	19.844	4.905	99.7635	99.7635	20	19
9	ERR2938645_cov_20	ERR2938645	20	19.962	5.653	99.7726	99.7726	20	18
10	ERR2938661_cov_40	ERR2938661	40	39.825	9.733	99.7781	99.7781	40	38
11	ERR2938661_cov_30	ERR2938661	30	29.852	7.218	99.7801	99.7801	29	29
12	ERR2938651_cov_30	ERR2938651	30	29.801	7.687	99.7857	99.7857	29	28
13	ERR2938651_cov_20	ERR2938651	20	19.847	5.358	99.8031	99.8031	20	19
14	ERR2938645_cov_40	ERR2938645	40	39.872	10.141	99.8056	99.8056	40	37
15	ERR2938660_cov_40	ERR2938660	40	39.726	9.059	99.8111	99.8111	40	39
16	ERR2938651_cov_50	ERR2938651	50	49.62	12.048	99.8142	99.8142	49	47
17	ERR2938661_cov_60	ERR2938661	60	59.696	13.579	99.8158	99.8158	59	59
18	ERR2938661_cov_50	ERR2938661	50	49.638	11.503	99.8196	99.8196	49	49
19	ERR2938651_cov_40	ERR2938651	40	39.737	9.869	99.8212	99.8212	39	38
20	ERR2938660_cov_30	ERR2938660	30	29.812	7.206	99.8248	99.8248	29	29
21	ERR2938651_cov_70	ERR2938651	70	69.446	16.712	99.8307	99.8307	69	66
22	ERR2938645_cov_30	ERR2938645	30	29.8	7.505	99.832	99.832	30	28
23	ERR2938645_cov_50	ERR2938645	50	49.699	12.02	99.8357	99.8357	50	46
24	ERR2938660_cov_50	ERR2938660	50	49.624	11.016	99.8378	99.8378	50	48
25	ERR2938660_cov_80	ERR2938660	80	79.318	17.072	99.8421	99.8421	79	77
26	ERR2938645_cov_100	ERR2938645	100	99.404	23.594	99.8497	99.8497	101	93
27	ERR2938651_cov_60	ERR2938651	60	59.532	14.577	99.8535	99.8535	59	57
28	ERR2938660_cov_60	ERR2938660	60	59.473	12.954	99.8556	99.8556	59	58
29	ERR2938659_cov_100	ERR2938659	100	98.45	18.726	99.8632	99.8632	99	97
30	ERR2938645_cov_60	ERR2938645	60	59.688	14.564	99.8634	99.8634	61	55
31	ERR2938659_cov_90	ERR2938659	90	88.653	17.01	99.8653	99.8653	89	87
32	ERR2938645_cov_80	ERR2938645	80	79.672	18.955	99.881	99.881	81	74
33	ERR2938645_cov_70	ERR2938645	70	69.714	16.669	99.8994	99.8994	71	65
34	ERR2938651_cov_100	ERR2938651	100	99.158	23.664	99.9143	99.9143	99	95
35	ERR2938645_cov_90	ERR2938645	90	89.606	21.317	99.9154	99.9154	91	84
36	ERR2938651_cov_80	ERR2938651	80	79.316	19.215	99.9509	99.9509	79	76
37	ERR2938651_cov_90	ERR2938651	90	89.319	21.738	99.9732	99.9732	89	86
38	ERR2938660_cov_70	ERR2938660	70	69.421	15.306	100	100	69	68
39	ERR2938660_cov_90	ERR2938660	90	89.185	18.752	100	100	89	87
40	ERR2938660_cov_100	ERR2938660	100	99.164	21.229	100	100	99	97
41	ERR2938659_cov_30	ERR2938659	30	29.58	6.384	99.6764	99.6764	29	29
42	ERR2938659_cov_40	ERR2938659	40	39.429	8.17	99.7243	99.7243	39	38
43	ERR2938659_cov_60	ERR2938659	60	59.009	11.432	99.7659	99.7659	59	58
44	ERR2938659_cov_80	ERR2938659	80	78.689	15.08	99.7834	99.7834	79	78
45	ERR2938659_cov_50	ERR2938659	50	49.222	9.692	99.7187	99.7187	49	49
46	ERR2938659_cov_70	ERR2938659	70	69.065	13.536	99.8009	99.8009	69	68
47	ERR2938661_cov_70	ERR2938661	70	69.58	15.792	99.9514	99.9514	69	68
48	ERR2938661_cov_80	ERR2938661	80	79.506	17.842	99.8641	99.8641	79	78
49	ERR2938661_cov_90	ERR2938661	90	89.416	20.247	99.959	99.959	89	88
50	ERR2938661_cov_100	ERR2938661	100	99.343	22.488	99.9582	99.9582	98	98
51	ERR2938675_cov_10	ERR2938675	10	9.886	3.059	99.2282	99.2282	10	9
52	ERR2938675_cov_100	ERR2938675	100	98.905	22.473	100	100	99	97
53	ERR2938675_cov_20	ERR2938675	20	19.801	5.189	99.6974	99.6974	20	19
54	ERR2938675_cov_30	ERR2938675	30	29.633	7.464	99.7345	99.7345	29	29
55	ERR2938675_cov_40	ERR2938675	40	39.561	9.547	99.7977	99.7977	39	39
56	ERR2938675_cov_50	ERR2938675	50	49.489	11.529	99.9869	99.9869	49	48
57	ERR2938675_cov_60	ERR2938675	60	59.337	13.867	99.9955	99.9955	59	58
58	ERR2938675_cov_70	ERR2938675	70	69.386	16.134	99.9827	99.9827	69	68
59	ERR2938675_cov_90	ERR2938675	90	88.993	20.252	99.8721	99.8721	89	87
60	ERR2938675_cov_80	ERR2938675	80	79.245	17.945	99.91	99.91	79	77
61	ERR2938681_cov_10	ERR2938681	10	9.759	2.677	99.2862	99.2862	10	9
62	ERR2938681_cov_20	ERR2938681	20	19.566	4.605	99.7385	99.7385	19	19
63	ERR2938681_cov_30	ERR2938681	30	29.364	6.45	99.8446	99.8446	29	28
64	ERR2938681_cov_40	ERR2938681	40	39.105	8.43	99.845	99.845	39	37
65	ERR2938681_cov_50	ERR2938681	50	48.881	10.182	99.997	99.997	49	47
66	ERR2938681_cov_70	ERR2938681	70	68.483	13.772	99.9003	99.9003	69	66
67	ERR2938681_cov_80	ERR2938681	80	78.208	15.421	99.9983	99.9983	79	76
68	ERR2938681_cov_90	ERR2938681	90	88.11	17.311	99.9991	99.9991	89	86
69	ERR2938681_cov_100	ERR2938681	100	97.786	19.011	100	100	99	95
70	ERR2938681_cov_60	ERR2938681	60	58.743	11.744	99.8684	99.8684	59	57
71	ERR2938684_cov_10	ERR2938684	10	9.801	2.777	99.0874	99.0874	10	9
72	ERR2938684_cov_100	ERR2938684	100	97.768	20.182	99.9031	99.9031	99	98
73	ERR2938684_cov_20	ERR2938684	20	19.558	4.811	99.6486	99.6486	19	19
74	ERR2938684_cov_30	ERR2938684	30	29.405	6.761	99.7092	99.7092	29	29
75	ERR2938684_cov_40	ERR2938684	40	39.146	8.688	99.8237	99.8237	39	39
76	ERR2938684_cov_50	ERR2938684	50	48.893	10.652	99.8074	99.8074	49	48
77	ERR2938684_cov_60	ERR2938684	60	58.685	12.629	99.8137	99.8137	59	58
78	ERR2938684_cov_70	ERR2938684	70	68.456	14.586	99.8321	99.8321	69	68
79	ERR2938684_cov_90	ERR2938684	90	87.939	18.205	99.908	99.908	89	87
80	ERR2938684_cov_80	ERR2938684	80	78.189	16.621	99.8883	99.8883	79	78
81	ERR2938689_cov_10	ERR2938689	10	9.896	3.085	99.4379	99.4379	10	9
82	ERR2938689_cov_20	ERR2938689	20	19.837	5.537	99.9483	99.9483	20	18
83	ERR2938689_cov_30	ERR2938689	30	29.695	8.011	99.8335	99.8335	30	26
84	ERR2938689_cov_60	ERR2938689	60	59.491	15.314	100	100	61	54
85	ERR2938689_cov_70	ERR2938689	70	69.306	17.867	100	100	71	62
86	ERR2938689_cov_90	ERR2938689	90	89.075	22.573	99.9666	99.9666	91	80
87	ERR2938689_cov_100	ERR2938689	100	98.963	23.984	99.9358	99.9358	102	90
88	ERR2938689_cov_40	ERR2938689	40	39.73	10.414	99.9605	99.9605	41	36
89	ERR2938689_cov_50	ERR2938689	50	49.46	12.572	99.8686	99.8686	50	45
90	ERR2938689_cov_80	ERR2938689	80	79.273	19.752	99.9074	99.9074	81	72
91	ERR2938690_cov_10	ERR2938690	10	9.92	2.858	99.3056	99.3056	9	10
92	ERR2938690_cov_100	ERR2938690	100	98.761	18.7	99.9616	99.9616	98	100
93	ERR2938690_cov_20	ERR2938690	20	19.749	4.521	99.7308	99.7308	19	20
94	ERR2938690_cov_30	ERR2938690	30	29.709	6.275	99.77	99.77	29	30
95	ERR2938690_cov_40	ERR2938690	40	39.446	8.054	99.8615	99.8615	39	40
96	ERR2938690_cov_50	ERR2938690	50	49.379	9.844	99.8079	99.8079	49	50
97	ERR2938690_cov_60	ERR2938690	60	59.307	11.754	99.8906	99.8906	59	60
98	ERR2938690_cov_80	ERR2938690	80	79.012	15.244	99.9099	99.9099	78	80
99	ERR2938690_cov_90	ERR2938690	90	88.739	16.667	99.894	99.894	88	90
100	ERR2938690_cov_70	ERR2938690	70	69.109	13.414	99.882	99.882	68	70
101	ERR2938704_cov_10	ERR2938704	10	9.991	2.96	98.9492	98.9492	10	10
102	ERR2938704_cov_100	ERR2938704	100	99.45	21.182	99.9717	99.9717	100	101
103	ERR2938704_cov_20	ERR2938704	20	19.897	5.117	99.5047	99.5047	20	20
104	ERR2938704_cov_30	ERR2938704	30	29.992	7.137	99.8864	99.8864	30	30
105	ERR2938704_cov_40	ERR2938704	40	39.881	9.176	99.7717	99.7717	40	40
106	ERR2938704_cov_50	ERR2938704	50	49.673	11.131	99.6773	99.6773	50	50
107	ERR2938704_cov_60	ERR2938704	60	59.825	13.316	99.9119	99.9119	60	60
108	ERR2938704_cov_70	ERR2938704	70	69.569	14.968	99.9319	99.9319	70	70
109	ERR2938704_cov_80	ERR2938704	80	79.706	17.615	99.7631	99.7631	80	80
110	ERR2938704_cov_90	ERR2938704	90	89.562	19.254	99.9996	99.9996	90	90
111	ERR2993145_cov_10	ERR2993145	10	9.847	3.264	98.4659	98.4659	9	9
112	ERR2993145_cov_20	ERR2993145	20	19.884	5.527	99.8299	99.8299	19	19
113	ERR2993145_cov_100	ERR2993145	100	99.396	24.523	99.9358	99.9358	97	97
114	ERR2993145_cov_30	ERR2993145	30	29.769	8.07	99.7591	99.7591	29	29
115	ERR2993145_cov_40	ERR2993145	40	39.59	10.35	99.8515	99.8515	39	38
116	ERR2993145_cov_50	ERR2993145	50	49.632	12.571	99.8071	99.8071	48	48
117	ERR2993145_cov_60	ERR2993145	60	59.503	15.355	99.884	99.884	58	58
118	ERR2993145_cov_70	ERR2993145	70	69.54	17.538	99.92	99.92	68	68
119	ERR2993145_cov_80	ERR2993145	80	79.471	20.097	99.8778	99.8778	78	77
120	ERR2993145_cov_90	ERR2993145	90	89.331	22.227	99.9468	99.9468	87	87
121	ERR2993155_cov_10	ERR2993155	10	9.943	3.285	99.5279	99.5279	10	9
122	ERR2993155_cov_20	ERR2993155	20	19.831	5.785	99.835	99.835	20	18
123	ERR2993155_cov_30	ERR2993155	30	29.774	8.049	99.8422	99.8422	30	27
124	ERR2993155_cov_40	ERR2993155	40	39.722	10.495	99.8873	99.8873	40	36
125	ERR2993155_cov_70	ERR2993155	70	69.425	17.831	99.942	99.942	70	63
126	ERR2993155_cov_100	ERR2993155	100	99.134	25.164	100	100	101	90
127	ERR2993155_cov_50	ERR2993155	50	49.494	12.836	99.8902	99.8902	50	45
128	ERR2993155_cov_60	ERR2993155	60	59.488	15.297	99.9035	99.9035	61	54
129	ERR2993155_cov_80	ERR2993155	80	79.377	20.157	100	100	81	72
130	ERR2993155_cov_90	ERR2993155	90	88.993	22.387	99.955	99.955	91	81
131	ERR2993158_cov_10	ERR2993158	10	9.963	3.307	99.6175	99.6175	9	10
132	ERR2993158_cov_20	ERR2993158	20	19.901	5.838	99.7265	99.7265	19	20
133	ERR2993158_cov_30	ERR2993158	30	29.841	8.205	99.7408	99.7408	29	30
134	ERR2993158_cov_40	ERR2993158	40	39.866	10.488	99.9623	99.9623	38	40
135	ERR2993158_cov_100	ERR2993158	100	99.715	25.784	99.9369	99.9369	96	99
136	ERR2993158_cov_50	ERR2993158	50	49.927	13.567	99.8517	99.8517	48	49
137	ERR2993158_cov_60	ERR2993158	60	59.939	16.259	99.8553	99.8553	58	59
138	ERR2993158_cov_70	ERR2993158	70	69.703	18.044	99.9639	99.9639	67	69
139	ERR2993158_cov_80	ERR2993158	80	79.748	20.659	99.9556	99.9556	77	79
140	ERR2993158_cov_90	ERR2993158	90	89.679	23.192	99.9641	99.9641	87	90
141	ERR3454412_cov_10	ERR3454412	10	10.065	3.851	99.4744	99.4744	10	8
142	ERR3454412_cov_20	ERR3454412	20	20.116	6.843	99.7178	99.7178	21	17
143	ERR3454412_cov_30	ERR3454412	30	30.088	9.976	99.7499	99.7499	31	25
144	ERR3454412_cov_40	ERR3454412	40	40.296	12.924	99.9386	99.9386	42	33
145	ERR3454412_cov_50	ERR3454412	50	50.27	16.251	99.7953	99.7953	52	42
146	ERR3454412_cov_80	ERR3454412	80	80.29	25.712	99.8178	99.8178	83	67
147	ERR3454412_cov_100	ERR3454412	100	100.728	31.568	99.8357	99.8357	104	84
148	ERR3454412_cov_60	ERR3454412	60	60.302	19.2	99.7886	99.7886	62	50
149	ERR3454412_cov_70	ERR3454412	70	70.428	22.317	99.8378	99.8378	73	58
150	ERR3454412_cov_90	ERR3454412	90	90.558	28.558	99.8337	99.8337	94	75
151	ERR3454433_cov_10	ERR3454433	10	9.999	3.393	99.4853	99.4853	10	9
152	ERR3454433_cov_20	ERR3454433	20	20.107	5.825	99.7062	99.7062	20	18
153	ERR3454433_cov_100	ERR3454433	100	100.547	26.475	99.7996	99.7996	103	91
154	ERR3454433_cov_30	ERR3454433	30	30.156	8.414	99.7291	99.7291	31	27
155	ERR3454433_cov_40	ERR3454433	40	40.189	11.099	99.7068	99.7068	41	36
156	ERR3454433_cov_50	ERR3454433	50	50.336	13.741	99.7708	99.7708	51	45
157	ERR3454433_cov_60	ERR3454433	60	60.314	16.046	99.7779	99.7779	61	55
158	ERR3454433_cov_70	ERR3454433	70	70.43	18.796	99.7772	99.7772	72	64
159	ERR3454433_cov_80	ERR3454433	80	80.331	21.451	99.7959	99.7959	82	73
160	ERR3454433_cov_90	ERR3454433	90	90.541	23.88	99.7926	99.7926	93	82
161	ERR4165408_cov_10	ERR4165408	10	9.884	3.183	99.4441	99.4441	9	9
162	ERR4165408_cov_20	ERR4165408	20	19.849	5.498	99.8075	99.8075	19	19
163	ERR4165408_cov_30	ERR4165408	30	29.811	8.056	99.9225	99.9225	29	29
164	ERR4165408_cov_40	ERR4165408	40	39.835	10.19	99.9983	99.9983	39	39
165	ERR4165408_cov_50	ERR4165408	50	49.614	12.63	100	100	49	49
166	ERR4165408_cov_70	ERR4165408	70	69.495	17.193	100	100	68	68
167	ERR4165408_cov_90	ERR4165408	90	89.414	21.727	100	100	87	88
168	ERR4165408_cov_100	ERR4165408	100	99.413	23.961	99.9747	99.9747	97	98
169	ERR4165408_cov_60	ERR4165408	60	59.516	14.893	99.9385	99.9385	58	58
170	ERR4165408_cov_80	ERR4165408	80	79.629	19.363	99.9684	99.9684	78	78
171	ERR4708863_cov_10	ERR4708863	10	9.963	3.825	99.2872	99.2872	9	9
172	ERR4708863_cov_20	ERR4708863	20	20.021	7.052	99.7509	99.7509	19	19
173	ERR4708863_cov_100	ERR4708863	100	100.032	32.543	99.8399	99.8399	97	95
174	ERR4708863_cov_30	ERR4708863	30	30.049	10.33	99.7893	99.7893	29	29
175	ERR4708863_cov_40	ERR4708863	40	40.047	13.348	99.7549	99.7549	39	38
176	ERR4708863_cov_50	ERR4708863	50	49.952	16.596	99.804	99.804	48	47
177	ERR4708863_cov_60	ERR4708863	60	60.109	19.882	99.8022	99.8022	58	57
178	ERR4708863_cov_70	ERR4708863	70	69.945	22.845	99.7948	99.7948	68	65
179	ERR4708863_cov_80	ERR4708863	80	80.009	25.954	99.8166	99.8166	78	75
180	ERR4708863_cov_90	ERR4708863	90	89.997	29.309	99.8381	99.8381	87	85
181	ERR4708865_cov_10	ERR4708865	10	10.08	4.304	99.4199	99.4199	10	9
182	ERR4708865_cov_20	ERR4708865	20	20.111	7.761	99.7829	99.7829	19	18
183	ERR4708865_cov_30	ERR4708865	30	30.191	11.427	99.7697	99.7697	29	28
184	ERR4708865_cov_100	ERR4708865	100	100.496	36.263	99.9863	99.9863	96	92
185	ERR4708865_cov_40	ERR4708865	40	40.178	14.801	99.8234	99.8234	38	37
[truncated: 215 more rows]

## Sheet: S1h
Table S1h: QUAST assembly metrics and cgMLST typing results of downsampled genomes assembled with three assembly software
[truncated: 1,202 more rows]
